# Supplementary material for: Alpibectir–Ethionamide combination (AlpE) for the treatment of tuberculosis
Source: Nat Commun. 2026 Apr 7;17:4954. doi: 10.1038/s41467-026-71460-6 (PMC13234193; doi:10.1038/s41467-026-71460-6)
Supplement: Supplementary file 3 — Supplementary Data 1 [file 41467_2026_71460_MOESM3_ESM.xls]

## Sheet: Table1
Supplementary Data 1 MS/MS data for whole-proteome profiling of Mycobacterium tuberculosis treated with alpibectir, and vehicle control. Mycobacterium tuberculosis was treated for 72h with alpibectir 0.33 mg/L or vehicule. Samples were processed and analyzed in parallel to generate whole proteome profiling data. The experiment was performed in duplicate for both the alpibectir-treated and vehicle…
Abbreviations: SSM; number of spectrum-to-sequence matches, UPM; unique peptide matches, NA; not available, NBF; nonbound fraction
Experiment ID	Uniprot ID	Protein Name	Mascot Score	SSM	UPM	SSM used for quantification	Foldchange ratio Compound treatment Alpibectir 0.33 mg/L (n=1)	Foldchange ratio Compound treatment Alpibectir 0.33 mg/L (n=2)	Foldchange ratio Vehicle control DMSO (n=1)	Foldchange ratio Vehicle control DMSO (n=2)
X031928	P9WPD9	RV2684.1	131	3	2	2	1.02387	1.23824	1.23171	1
X031928	P9WPD5	RV0896.1	1185	108	16	63	1.04462	1.10233	1.0491	1
X031928	P9WPD1	RV0384C.1	2854	182	47	99	1.08478	1.06786	1.03718	1
X031928	P71983	RV1725C.1	99	5	3	3	0.985762	0.98228	0.999494	1
X031928	P71981	RV1723.1	245	6	4	5	1.07856	1.05034	1.07743	1
X031928	P71980	RV1722.1	587	21	8	12	1.00754	1.0304	1.00414	1
X031928	P71988	RV1730C.1	235	9	5	6	1.06789	1.06183	1.10855	1
X031928	P9WLN5	RV2001.1	393	14	7	11	1.00007	1.02371	1.024	1
X031928	P9WLN7	RV2000.1	433	17	10	13	0.933644	0.921019	1.0469	1
X031928	P9WLN1	RV2005C.1	159	10	4	4	0.720659	0.727591	0.944593	1
X031928	P9WLN3	RV2004C.1	1071	42	17	23	0.865592	0.849399	1.03154	1
X031928	P9WLN9	RV1998C.1	151	5	2	2	0.952713	0.98387	1.04127	1
X031928	P9WQB1	RV2780.1	444	17	7	10	1.0108	1.03979	1.0771	1
X031928	P9WJV3	RV0450C.1	311	17	5	6	1.01572	1.03747	1.03042	1
X031928	P9WJV1	RV0676C.1	284	8	5	6	1.05102	1.0786	1.01939	1
X031928	P9WQB5	RV2429.1	388	14	7	12	1.09223	1.0829	1.11959	1
X031928	P9WQB7	RV2428.1	673	32	8	23	0.91659	0.928477	1.011	1
X031928	P9WJV5	RV0206C.1	1509	53	20	32	1.05358	0.984513	0.984434	1
X031928	P9WGH7	RV0445C.1	207	17	3	8	1.16894	1.19318	1.1691	1
X031928	P9WGH3	RV1189.1	77	13	2	2	0.962276	0.90238	0.922965	1
X031928	P9WGH9	RV3223C.1	241	12	4	6	1.0877	1.22341	1.23772	1
X031928	I6YEA3	RV2751.1	167	12	3	3	0.757137	0.676015	0.747797	1
X031928	I6Y4A5	RV0634C.1	386	17	5	11	1.09659	1.06753	1.06094	1
X031928	P96821	RV0144.1	269	16	6	8	1.03914	1.04299	0.970021	1
X031928	P96820	RV0143C.1	252	10	5	8	0.998011	1.07394	1.03746	1
X031928	P96826	RV0149.1	146	10	3	3	1.0368	1.08234	1.10975	1
X031928	P96825	RV0148.1	912	60	12	35	1.07445	1.07847	1.05028	1
X031928	P96824	RV0147.1	763	33	11	18	0.849286	0.936192	0.839385	1
X031928	P96356	RV1045.1	138	7	3	4	1.03306	1.04734	1.10724	1
X031928	P96353	RV1048C.1	255	10	4	5	0.935395	0.866054	0.940895	1
X031928	P9WMA9	RV0079.1	736	42	11	25	1.06971	1.09143	0.961301	1
X031928	P9WMA1	RV0025.1	211	5	3	3	1.10862	1.18903	1.29979	1
X031928	I6Y276	RV2993C.1	248	13	3	10	1.02694	1.02658	1.01179	1
X031928	P9WMA7	RV0007.1	493	22	7	14	1.03131	1.03248	1.02236	1
X031928	Q79FK6	RV1789.1	118	3	2	2	0.872041	0.993297	0.937232	1
X031928	P95159	RV1855C.1	742	31	12	25	1.07369	1.08942	1.06719	1
X031928	P95150	RV1865C.1	258	13	4	6	0.887884	0.86898	0.90701	1
X031928	P9WJN9	RV2166C.1	358	10	7	9	1.17135	1.30351	1.13359	1
X031928	I6X8D2	RV3800C.1	3169	164	47	109	0.972865	1.03754	1.01972	1
X031928	P9WNA9	RV0284.1	1556	55	26	40	0.774428	0.825372	0.903941	1
X031928	P9WGW9	RV3919C.1	96	8	2	2	0.890038	0.91805	0.920394	1
X031928	P9WNA3	RV2748C.1	322	21	8	9	0.871191	0.915786	0.942535	1
X031928	P9WNA1	RV2151C.1	209	8	3	3	0.873021	0.810702	0.844789	1
X031928	P9WGW7	RV1003.1	258	9	4	5	0.913304	0.903802	0.955038	1
X031928	P9WGW1	RV2592C.1	512	15	8	8	0.941857	0.944363	1.00978	1
X031928	P9WNA5	RV1784.1	1599	82	26	38	1.03771	1.04098	1.02824	1
X031928	P9WGW3	RV2593C.1	173	5	3	4	1.03692	1.04048	1.01822	1
X031928	I6XHH5	RV3536C.1	470	16	6	10	1.00272	0.980352	1.01127	1
X031928	P9WKS9	RV0508.1	102	2	2	2	1.28284	1.24745	1.53048	1
X031928	P9WF11	RV3433C.1	329	8	5	5	0.752647	0.922164	0.853035	1
X031928	P9WF17	I6X2T2_MYCTU	87	6	2	2	1.29443	1.24294	1.25663	1
X031928	O06159	RV2495C.1	805	36	13	26	0.56332	0.81598	0.811529	1
X031928	O06154	RV1637C.1	194	11	3	9	1.09079	1.04388	1.0436	1
X031928	P9WHQ1	RV1711.1	68	6	2	2	0.758383	0.818575	0.871947	1
X031928	P9WHQ3	RV1540.1	127	8	2	3	0.779996	0.71657	1.02739	1
X031928	P9WHQ7	RV0808.1	753	22	11	11	0.990391	0.98187	1.08695	1
X031928	P9WNL3	RV1713.1	248	14	3	5	0.93769	0.925846	0.933615	1
X031928	P9WNL5	RV3793.1	1131	44	18	24	1.02703	1.01951	1.02612	1
X031928	P9WM49	RV1265.1	302	10	4	4	0.79521	1.12603	0.826275	1
X031928	P9WNL9	RV3794.1	223	13	5	8	0.748907	0.866713	0.856055	1
X031928	P9WK25	RV2332.1	598	27	13	13	0.865438	0.8735	1.0149	1
X031928	P9WJK5	RV1493.1	729	20	12	14	1.08298	1.08902	1.06307	1
X031928	P9WJK1	RV1594.1	652	21	7	12	0.91963	0.91246	1.10425	1
X031928	P9WJK3	RV3910.1	1239	43	17	27	0.985245	0.983238	1.03997	1
X031928	P9WJK9	RV2153C.1	510	23	9	11	0.749089	0.751415	0.860467	1
X031928	P9WPC9	RV3596C.1	2705	177	41	104	1.03012	1.016	1.08771	1
X031928	O53900	RV0987.1	369	14	8	8	0.883765	0.970512	0.915241	1
X031928	I6YCA3	RV3504.1	326	12	6	7	1.07185	1.08873	0.993793	1
X031928	P9WJZ7	RV1220C.1	345	17	5	9	1.01975	0.987184	1.02863	1
X031928	P9WPC7	RV2667.1	151	3	2	2	0.952984	1.05476	1.00772	1
X031928	P9WKK5	RV1745C.1	231	8	4	4	0.983082	0.942644	1.16428	1
X031928	P9WKK7	RV0467.1	1258	95	18	58	0.972039	0.985555	1.0192	1
X031928	P9WKK3	RV3462C.1	162	8	2	4	1.2168	1.18893	1.13603	1
X031928	P9WKK9	RV2995C.1	959	49	10	26	1.041	1.04852	1.02833	1
X031928	I6WXK4	RV0153C.1	386	19	7	11	1.05567	1.04785	1.01458	1
X031928	P9WPF9	RV2275.1	164	5	2	2	0.930485	0.94038	1.03867	1
X031928	P9WPF3	RV1665.1	210	12	4	7	1.06186	1.0533	1.03877	1
X031928	P9WPF7	RV2881C.1	217	10	3	5	1.07491	0.983105	0.999216	1
X031928	P71969	RV2672.1	286	11	4	6	1.09115	1.14244	0.993269	1
X031928	I6X9E2	RV0604.1	135	11	2	3	1.1725	1.18948	1.1457	1
X031928	P9WJT1	RV2198C.1	151	2	2	2	1.10734	1.15696	1.46763	1
X031928	P9WGJ5	RV2147C.1	436	18	5	5	0.873042	0.904537	1.03901	1
X031928	P9WNZ1	RV1391.1	807	17	10	11	0.953063	1.02936	0.993821	1
X031928	P9WGJ3	RV0505C.1	126	8	3	3	0.949235	0.973969	0.952907	1
X031928	P9WNZ7	RV0824C.1	1144	98	18	77	1.044	1.05698	1.0171	1
X031928	P9WGJ1	RV3661.1	171	9	3	6	1.04352	0.997886	0.978063	1
X031928	P9WNZ5	RV1094.1	820	47	13	30	1.12607	1.13367	1.07683	1
X031928	P9WFZ3	RV2692.1	260	18	3	5	1.06532	1.08921	1.03429	1
X031928	P9WFZ1	RV2118C.1	336	8	5	6	0.82299	0.81084	0.867262	1
X031928	P9WFZ7	RV1283C.1	200	11	2	2	0.854906	0.793269	0.834878	1
X031928	P9WFZ5	RV3372.1	335	13	5	8	1.07437	1.06816	1.05788	1
X031928	I6Y4G1	RV0690C.1	142	5	3	4	1.40282	1.48918	1.00435	1
X031928	I6WZD9	RV0765C.1	469	16	6	7	1.07274	1.06051	1.08495	1
X031928	P9WK59	RV1016C.1	130	7	2	4	1.03087	1.01996	0.985602	1
X031928	P9WK55	RV1270C.1	544	25	9	17	1.11541	1.06333	1.09692	1
X031928	P9WK53	RV1274.1	279	15	6	13	1.10466	1.07437	1.0347	1
X031928	I6WZD7	RV0760C.1	326	14	4	10	1.14181	1.11793	1.03805	1
X031928	O33321	RV2779C.1	119	7	3	4	0.897404	0.964695	1.00013	1
X031928	P9WMG3	RV3095.1	188	7	5	5	0.89818	0.928894	0.967641	1
X031928	P9WMG1	RV0890C.1	244	12	5	5	0.697907	0.766209	0.955266	1
X031928	P9WMG7	RV0494.1	117	6	2	2	1.19729	1.11278	1.222	1
X031928	P9WMG5	RV0586.1	96	3	2	2	0.866775	0.892865	0.934432	1
X031928	O53598	RV3920C.1	588	17	5	8	1.12708	1.15467	1.20941	1
X031928	O53594	RV3916C.1	248	12	4	4	1.02704	1.10024	1.10309	1
X031928	I6YB06	RV3053C.1	90	2	2	2	1.64738	2.123	2.66517	1
X031928	P96375	RV1025.1	91	5	2	2	0.984093	1.04586	1.02995	1
X031928	P96374	RV1026.1	288	12	5	7	0.976054	0.960609	0.995373	1
X031928	P96379	RV1021.1	273	6	2	2	1.20564	1.21337	1.21769	1
X031928	P96378	RV1022.1	118	3	2	2	1.14381	1.05646	0.987858	1
X031928	P9WML3	RV0759C.1	278	4	3	4	0.944126	0.947053	1.04679	1
X031928	P9WKX3	RV3780.1	606	30	7	15	1.18969	1.17246	1.25213	1
X031928	P9WI93	RV1159A.1	205	15	3	6	1.19815	1.21116	1.10899	1
X031928	O06138	RV1621C.1	204	6	4	6	0.897773	0.851785	0.892876	1
X031928	I6Y3P1	RV3495C.1	139	13	3	4	0.844957	0.873547	0.810991	1
X031928	O06137	RV1620C.1	639	21	6	7	0.951501	0.970431	0.974906	1
X031928	I6Y9I3	RV2509.1	451	27	5	9	0.971089	0.977888	1.01273	1
X031928	P95105	RV3054C.1	165	5	3	3	1.02432	1.00606	0.990925	1
X031928	P9WHS3	RV2869C.1	250	8	3	4	0.927483	0.988493	1.00015	1
X031928	P9WHS1	RV1334.1	435	13	6	10	1.11141	1.09781	1.09496	1
X031928	P9WHS5	RV0563.1	217	8	2	2	1.14382	1.23837	1.29487	1
X031928	P9WHS9	RV1202.1	661	30	9	16	1.09056	1.04469	1.05395	1
X031928	P9WJI9	RV1330C.1	448	17	9	10	0.985546	0.994604	1.00683	1
X031928	P9WJI7	RV0573C.1	293	11	3	4	1.05418	1.0956	0.94201	1
X031928	P9WJI3	RV2287.1	255	8	3	3	0.99379	1.00028	1.00497	1
X031928	P9WJI1	RV0886.1	273	10	3	3	0.920998	0.962943	0.965788	1
X031928	O53920	RV1673C.1	136	8	2	2	0.851791	0.90039	0.885692	1
X031928	O53923	RV1676.1	202	8	4	4	1.02129	1.01363	1.02525	1
X031928	O53926	RV1679.1	402	14	8	10	1.02897	1.08081	1.03436	1
X031928	P9WFG7	RV2717C.1	126	3	2	2	0.917397	0.90565	0.922962	1
X031928	P9WFG1	RV1823.1	375	7	5	6	1.12043	1.04238	1.06608	1
X031928	P9WFG3	RV1825.1	416	11	8	8	1.13856	1.0005	1.03844	1
X031928	P9WFG9	RV0813C.1	385	14	5	8	0.9408	0.933698	1.04469	1
X031928	P9WI65	RV3080C.1	961	35	15	17	1.18812	1.21683	1.0177	1
X031928	P9WI67	RV2088.1	115	11	3	4	1.0315	1.07326	0.90712	1
X031928	P9WI61	RV2482C.1	236	13	5	5	0.525776	0.557171	0.730404	1
X031928	P9WI63	RV2176.1	294	22	2	2	0.846741	0.880534	0.908689	1
X031928	P9WKE9	RV1389.1	224	7	4	4	1.31962	1.36303	1.31375	1
X031928	P9WKE7	RV1296.1	290	11	5	8	1.10061	1.07329	1.0844	1
X031928	P9WKE5	RV1617.1	1219	66	19	38	1.06258	1.06197	1.01219	1
X031928	P9WKE3	RV1017C.1	784	39	12	21	1.01448	1.00863	1.02223	1
X031928	P9WKE1	RV3247C.1	281	17	5	6	1.05099	0.981969	1.03001	1
X031928	P9WM73	RV0088.1	454	23	8	15	0.996909	0.963809	0.997789	1
X031928	P9WMZ5	RV2610C.1	250	14	4	6	0.910729	0.843068	0.881565	1
X031928	P9WMZ7	RV2673.1	87	7	2	2	1.01435	1.02099	1.087	1
X031928	P9WMZ1	RV1212C.1	136	4	2	2	1.13346	1.13072	1.08076	1
X031928	O05582	RV0999.1	284	8	4	5	1.01595	0.986574	1.03747	1
X031928	P9WG95	RV1559.1	528	15	7	10	0.989523	1.0018	1.01297	1
X031928	P9WLB7	RV2313C.1	400	12	5	8	1.00363	1.03472	1.0439	1
X031928	O33259	RV2124C.1	1715	66	28	36	0.98053	0.970316	1.06614	1
X031928	P9WNX5	RV3708C.1	625	29	9	16	1.0774	1.03579	1.04049	1
X031928	P9WNX3	RV2996C.1	1548	91	21	64	1.03074	1.06186	1.01582	1
X031928	P9WNX9	RV0234C.1	863	34	11	19	1.0657	1.04745	1.06257	1
X031928	P9WGL9	RV0491.1	616	21	9	15	1.06321	1.05103	1.1102	1
X031928	P9WGL1	RV0982.1	173	10	3	3	0.849555	0.815679	0.817437	1
X031928	P9WGL3	RV1028C.1	223	14	4	5	0.993657	1.0213	1.01339	1
X031928	P9WGL5	RV3220C.1	450	16	8	10	1.02177	0.938002	1.02239	1
X031928	P9WGL7	RV3143.1	132	5	2	2	1.31521	1.25981	1.27651	1
X031928	P9WFX9	RV1612.1	941	43	14	27	1.04088	1.05894	1.07244	1
X031928	P9WFX5	RV2192C.1	463	14	4	7	1.01961	1.05022	1.10068	1
X031928	P9WFX7	RV1611.1	912	38	12	22	1.06928	1.0741	1.07775	1
X031928	P9WFX1	RV2386C.1	616	25	11	14	1.08137	1.03181	1.03624	1
X031928	P9WFX3	RV1609.1	753	48	13	25	1.07042	1.05275	1.0599	1
X031928	O06315	RV0365C.1	187	5	2	3	0.651064	0.756036	0.862889	1
X031928	O06310	RV0360C.1	168	4	2	3	1.80699	1.82723	1.70552	1
X031928	P9WK71	RV2290.1	182	8	4	7	1.094	1.07024	1.0958	1
X031928	P9WP81	RV3261.1	687	21	7	10	0.847833	0.862119	1.01111	1
X031928	P9WIJ1	RV2607.1	288	16	6	15	1.05705	1.02781	1.04171	1
X031928	O06831	RV1427C.1	607	22	6	7	0.967915	0.85483	0.883808	1
X031928	P9WH83	RV0716.1	497	33	5	15	0.977091	0.993054	1.01824	1
X031928	P9WH81	RV0719.1	277	14	6	10	1.04365	1.03776	1.09403	1
X031928	P9WH87	RV0701.1	283	11	5	7	1.52016	1.87858	1.93847	1
X031928	P9WH85	RV0702.1	383	9	6	6	0.764454	0.784757	0.907549	1
X031928	P9WPJ7	RV1284.1	596	32	8	21	1.19074	1.19805	1.0823	1
X031928	P9WME9	RV2887.1	101	7	2	2	0.968696	0.889692	0.970074	1
X031928	P9WME7	RV1828.1	121	6	2	3	1.12211	0.973045	1.08647	1
X031928	P95198	RV0390.1	242	8	3	4	0.936691	1.04613	0.953701	1
X031928	P95197	RV0389.1	309	11	5	7	1.08714	1.05957	1.16073	1
X031928	P9WPJ9	RV3588C.1	230	17	4	6	1.12542	1.11209	1.1362	1
X031928	O33340	RV2858C.1	472	22	8	17	1.02921	0.992037	0.995318	1
X031928	O33341	RV2859C.1	204	11	4	5	1.02237	1.00758	1.03342	1
X031928	L7N692	RV1489.1	67	2	2	2	1.22032	1.04173	1.07233	1
X031928	L7N699	RV0035.1	314	14	6	8	0.928524	0.885524	1.06088	1
X031928	O53718	RV0383C.1	569	20	8	12	0.81828	0.73299	0.786096	1
X031928	O53716	RV0381C.1	84	3	2	3	1.11548	1.01629	1.04488	1
X031928	O53711	RV0376C.1	286	9	4	5	0.948561	0.939167	0.940171	1
X031928	V5QQR7	V5QQR7_MYCTU	196	4	2	3	1.3899	1.32227	1.25315	1
X031928	O69714	RV3747.1	174	9	2	4	1.15738	1.08766	1.11639	1
X031928	I6XHD6	RV3496C.1	141	10	2	2	0.958272	1.13973	1.05861	1
X031928	P72045	RV3779.1	212	7	3	4	1.07294	1.06015	1.089	1
X031928	I6Y3V3	RV0473.1	693	34	10	13	1.04005	0.960808	0.988886	1
X031928	I6Y3V5	RV3560C.1	385	16	8	10	0.974167	1.04713	1.0111	1
X031928	O07242	RV0315.1	134	6	2	5	0.80279	0.876913	0.986459	1
X031928	O07243	RV0316.1	108	8	2	3	1.00597	1.03019	0.991739	1
X031928	O07244	RV0317C.1	187	13	3	3	0.753673	0.861155	0.846953	1
X031928	P9WIY9	RV1063C.1	616	21	11	12	0.996173	0.978157	1.01991	1
X031928	P9WIY5	RV1321.1	275	10	5	6	0.921881	0.86858	0.999251	1
X031928	P9WIY7	RV2565.1	524	23	7	9	0.90914	0.912963	0.941284	1
X031928	P9WIY1	RV1160.1	109	4	2	2	1.02316	0.977323	1.07933	1
X031928	P9WIY3	RV2985.1	91	3	2	2	0.714951	0.854457	0.848895	1
X031928	P9WFE7	RV1848.1	86	5	2	4	1.09088	1.16275	1.13909	1
X031928	P9WKG1	RV1110.1	640	28	10	17	1.02816	1.0327	1.06214	1
X031928	P9WI45	RV0280.1	92	3	2	2	0.869772	0.828488	0.943908	1
X031928	P9WKG3	RV2868C.1	1068	55	15	34	1.08467	1.05742	1.09706	1
X031928	P9WI41	RV0442C.1	102	2	2	2	0.877222	0.861157	0.907558	1
X031928	P9WKG7	RV1011.1	175	6	3	3	1.05063	1.04016	1.02088	1
X031928	O53943	RV1794.1	342	9	2	3	1.07606	1.09058	1.04759	1
X031928	O53945	RV1796.1	324	10	3	4	1.05247	1.22295	1.30845	1
X031928	P9WQD3	RV2523C.1	152	9	2	5	1.0809	1.08283	1.0311	1
X031928	P71590	RV0020C.1	1315	53	16	28	1.12736	1.06124	0.99252	1
X031928	P71599	RV0029.1	267	13	4	4	0.904002	0.846829	0.90552	1
X031928	I6X7W8	RV3618.1	104	4	2	2	1.0556	1.08736	1.00843	1
X031928	P9WM55	RV1148C.1	783	24	3	3	1.00598	1.03545	1.08414	1
X031928	P9WM51	RV1260.1	712	31	9	18	1.05611	1.0577	1.09617	1
X031928	P9WM53	RV1259.1	255	10	4	5	1.09868	1.04071	1.00185	1
X031928	O53362	RV3311.1	480	23	7	18	1.19234	1.14603	1.27603	1
X031928	P9WPB9	RV2457C.1	772	30	14	20	1.02457	1.00121	0.994268	1
X031928	P9WPB5	RV0503C.1	547	32	8	23	1.07523	1.06035	1.10614	1
X031928	P9WPB7	RV3392C.1	609	23	7	10	1.09011	1.11221	1.11892	1
X031928	P71922	RV2426C.1	187	9	3	4	0.906936	1.09383	1.2742	1
X031928	P71925	RV2423.1	212	9	4	4	0.990246	0.987574	1.0127	1
X031928	P9WMX5	RV1500.1	179	5	4	4	0.862372	0.893874	0.978763	1
X031928	P9WMX3	RV3782.1	307	8	4	4	0.717844	0.778547	0.875651	1
X031928	P9WMX1	RV0696.1	158	12	4	4	0.938637	0.869785	0.817758	1
X031928	P9WLD1	RV2305.1	556	40	8	13	0.987675	1.0157	1.02266	1
X031928	P9WLD7	RV2300C.1	63	7	2	2	0.925405	1.02642	0.872756	1
X031928	P9WLD9	RV2297.1	256	10	4	6	1.16094	1.17063	1.13078	1
X031928	P9WMU9	RV1264.1	726	27	9	18	1.06314	1.03977	1.05956	1
X031928	P9WGN3	RV0732.1	136	10	4	4	0.951449	0.904961	0.967246	1
X031928	P9WNV9	RV0352.1	1130	58	18	26	1.00102	0.962718	0.999154	1
X031928	P9WNV7	RV2373C.1	894	42	16	29	0.881927	0.921032	1.00144	1
X031928	P9WNV5	RV3062.1	107	7	3	3	0.591504	0.847251	0.582438	1
X031928	P9WNV3	RV0938.1	121	9	3	4	0.944205	1.06746	1.18001	1
X031928	P9WNV1	RV3014C.1	1405	64	23	36	1.01505	1.01074	1.01142	1
X031928	I6Y551	RV0913C.1	219	9	4	4	0.924525	0.889963	0.934998	1
X031928	Q50616	RV1817.1	267	10	4	5	1.01907	1.03321	1.04267	1
X031928	P9WK13	RV1240.1	1111	83	13	50	1.10407	1.08295	1.05927	1
X031928	P9WK11	RV0555.1	582	22	9	15	1.0149	1.01425	1.02438	1
X031928	P9WK17	RV1837C.1	1562	121	25	71	1.07271	1.07665	1.05295	1
X031928	P9WK15	RV1347C.1	174	4	2	2	0.971258	0.978419	1.02167	1
X031928	P9WPQ7	RV1589.1	276	14	6	10	0.978516	0.964475	1.03016	1
X031928	O53740	RV0455C.1	90	5	2	2	1.75721	1.80409	1.65287	1
X031928	L0T5V6	RV0229C.1	99	2	2	2	0.661032	0.692459	0.719539	1
X031928	I6X831	RV3688C.1	415	25	5	14	1.40659	1.39806	1.40101	1
X031928	O33361	RV0516C.1	163	6	3	4	0.870759	0.813498	1.1998	1
X031928	O33362	RV0517.1	139	6	2	3	0.807167	0.915295	0.869112	1
X031928	O53779	RV0582.1	174	6	2	3	1.07411	1.10985	1.0891	1
X031928	O53773	RV0576.1	420	17	5	7	1.06182	1.07005	1.07241	1
X031928	O53772	RV0575C.1	126	7	3	3	0.909997	1.02615	0.982444	1
X031928	O53777	RV0580C.1	521	33	7	17	1.13704	1.16368	1.10613	1
X031928	O69730	RV3765C.1	114	4	3	4	0.970916	0.864277	1.11202	1
X031928	O69731	RV3766.1	136	6	2	3	0.768014	0.699674	0.797605	1
X031928	O69732	RV3867.1	105	8	2	6	1.44025	1.39841	1.42356	1
X031928	P9WID7	RV3010C.1	871	36	15	30	1.06511	1.02429	1.0549	1
X031928	P9WID5	RV2202C.1	545	31	10	25	1.04141	1.04714	1.0411	1
X031928	P9WID3	RV2029C.1	184	7	2	4	0.987082	1.02282	1.08958	1
X031928	P9WID1	RV1437.1	1065	46	12	27	0.996817	0.995186	1.04453	1
X031928	I6Y3T7	RV3540C.1	73	8	2	3	0.946601	0.902439	0.999674	1
X031928	I6Y9Z5	RV2664.1	89	2	2	2	0.995489	0.986328	1.00768	1
X031928	P9WLY7	RV1405C.1	255	4	2	2	0.931933	0.967305	1.11054	1
X031928	P9WLY1	RV1417.1	120	5	3	3	1.15655	1.06328	1.00968	1
X031928	P9WJM1	RV1315.1	575	16	9	13	1.04686	1.06336	1.07116	1
X031928	P9WJM7	RV0819.1	340	10	5	5	1.04717	1.02467	1.07282	1
X031928	P9WJM9	RV2130C.1	495	17	7	9	1.02773	1.06126	1.01355	1
X031928	I6YGL1	RV3591C.1	369	16	5	9	1.06045	1.00862	1.20245	1
X031928	L0TAD5	RV1703C.1	210	11	4	6	0.868958	0.771087	0.839745	1
X031928	P9WFC9	RV1636.1	787	68	13	49	1.14665	1.11914	1.07933	1
X031928	P9WKA7	RV3480C.1	352	14	9	10	0.986455	1.01365	0.93737	1
X031928	P9WFC5	RV1420.1	218	10	3	3	0.745636	0.728498	0.858224	1
X031928	P9WFC7	RV1633.1	1129	41	17	24	1.07679	1.07018	1.06001	1
X031928	P9WI23	RV1387.1	195	3	2	3	0.932416	0.951608	1.11256	1
X031928	O53961	RV1919C.1	331	20	6	15	1.1305	1.08439	1.03699	1
X031928	O53962	RV1920.1	178	10	3	3	0.772455	0.70382	0.776956	1
X031928	P71719	RV2381C.1	263	16	3	3	0.747454	0.750652	1.08514	1
X031928	O53340	RV3194C.1	725	18	11	16	1.07333	1.07101	1.02977	1
X031928	Q10782	RV1544.1	389	14	5	6	0.925106	0.864345	0.864361	1
X031928	O53343	RV3197.1	284	10	6	8	0.757483	0.724247	0.762249	1
X031928	O53346	RV3200C.1	567	17	7	13	0.958917	0.958469	1.02172	1
X031928	P71906	RV2443.1	135	6	3	4	0.944384	1.06637	1.08835	1
X031928	P71905	RV2444C.1	170	20	2	3	1.15118	1.25493	1.06745	1
X031928	O07415	RV0171.1	120	7	3	3	0.91059	0.916486	0.99149	1
X031928	O07414	RV0170.1	167	9	4	5	0.806611	0.824877	0.88081	1
X031928	O07417	RV0173.1	231	8	5	5	0.842026	0.967918	1.01202	1
X031928	O07416	RV0172.1	200	7	5	5	0.827296	0.857562	0.898354	1
X031928	O07419	RV0175.1	412	15	5	10	1.14131	1.12618	1.15197	1
X031928	I6YG46	RV3432C.1	461	22	10	16	0.968643	0.97086	0.956071	1
X031928	I6YB11	RV3057C.1	291	13	7	10	0.851015	0.893311	0.903079	1
X031928	P9WNT9	RV3721C.1	1178	49	11	24	1.02537	1.02242	1.01174	1
X031928	P9WNT7	RV1547.1	1353	45	23	27	0.929356	0.971225	1.0525	1
X031928	Q50631	RV2590.1	1470	69	26	34	1.08446	1.08787	1.0777	1
X031928	I6XW93	RV0762C.1	182	8	5	7	1.01948	1.04553	1.14121	1
X031928	P9WP49	RV0967.1	245	5	3	5	1.17365	1.1793	1.18618	1
X031928	P9WK37	RV3244C.1	691	27	15	20	1.01845	1.00777	1.03731	1
X031928	P9WP43	RV1984C.1	284	6	3	6	1.04943	1.09046	1.039	1
X031928	O53572	RV3587C.1	203	5	3	4	0.872314	0.892509	1.01192	1
X031928	I6YAE2	RV2843.1	200	7	6	6	1.07054	1.0899	0.99499	1
X031928	O53578	RV3799C.1	790	34	11	16	0.817952	0.930162	0.95276	1
X031928	I6X811	RV3666C.1	192	10	5	7	1.02699	1.04549	1.00965	1
X031928	P9WHD7	RV0723.1	221	9	3	4	0.885747	1.08935	1.05861	1
X031928	P9WHD3	RV3456C.1	244	11	6	7	0.703326	0.70933	0.746288	1
X031928	P9WHD1	RV0720.1	277	21	7	11	1.33794	1.2806	1.32082	1
X031928	P9WHD9	RV0714.1	418	27	10	21	0.845424	0.837058	0.843761	1
X031928	O53751	RV0466.1	656	37	11	25	0.994973	1.0173	1.02173	1
X031928	O05318	RV1217C.1	162	5	2	2	1.27573	1.44062	1.22625	1
X031928	O05316	RV1215C.1	143	8	2	2	0.672979	0.738193	0.759893	1
X031928	O05310	RV1209.1	433	10	5	8	0.769342	0.80287	0.795258	1
X031928	P9WIB3	RV2350C.1	208	14	2	4	0.780179	0.756258	0.984247	1
X031928	P9WIB7	RV2951C.1	569	20	9	13	0.889192	0.899153	0.975916	1
X031928	I6YGW9	RV3678C.1	171	5	2	4	1.11854	1.15543	1.02257	1
X031928	P9WN93	RV1098C.1	806	49	15	38	1.03321	1.09327	1.04859	1
X031928	P9WN95	RV2150C.1	806	40	10	26	0.953545	0.905851	1.04444	1
X031928	P9WF93	RV2548.1	95	2	2	2	0.760487	0.804103	0.736774	1
X031928	P9WF97	RV2010.1	88	8	2	3	0.989574	0.976788	1.00391	1
X031928	P9WPY9	RV1657.1	321	5	3	4	1.20756	1.27003	1.29927	1
X031928	P9WPY1	RV2540C.1	681	29	8	15	1.06143	1.03706	0.986937	1
X031928	P9WPY3	RV2539C.1	179	8	3	3	0.935199	0.831952	0.998754	1
X031928	P9WPY5	RV3227.1	625	18	9	12	1.10576	1.12781	1.13049	1
X031928	P9WPY7	RV1659.1	307	20	6	8	1.08238	1.10229	1.06326	1
X031928	P9WNT3	RV1537.1	129	9	3	4	0.886499	0.845144	0.922782	1
X031928	P9WHY3	RV3136.1	100	9	2	5	0.693654	0.794657	0.788564	1
X031928	P9WJC7	RV0289.1	169	14	3	5	0.974745	0.958024	1.07542	1
X031928	P9WJC1	RV3879C.1	982	38	10	21	0.959456	0.99458	1.02692	1
X031928	I6Y748	RV0204C.1	86	6	2	2	1.08197	0.995203	1.02264	1
X031928	P9WFA5	RV1561.1	191	8	3	3	1.12951	1.1145	1.09104	1
X031928	I6X4S7	RV2605C.1	344	21	4	8	1.06123	1.07589	1.04994	1
X031928	P9WFA9	RV0960.1	178	6	3	3	1.09132	1.13361	1.05534	1
X031928	P9WKC9	RV3130C.1	282	17	6	6	0.695023	0.67919	0.74374	1
X031928	P9WI05	RV1808.1	171	3	2	2	0.657236	0.861537	0.797189	1
X031928	P9WKC7	RV3734C.1	986	52	13	30	0.897275	0.931462	0.949446	1
X031928	P9WKC1	RV1425.1	334	12	6	7	1.17512	1.15414	1.08202	1
X031928	P9WKC3	RV3088.1	556	29	11	20	5.0205	5.91603	0.667141	1
X031928	P96276	RV0430.1	155	8	2	2	0.948506	0.887493	0.825746	1
X031928	P96274	RV0428C.1	471	21	7	12	1.04867	1.03677	1.028	1
X031928	P96272	RV0426C.1	93	4	3	4	1.3747	1.41846	1.4192	1
X031928	P96271	RV0425C.1	316	21	7	9	0.850412	0.851599	0.871794	1
X031928	P71552	RV0958.1	220	9	3	3	0.848991	0.791139	0.97497	1
X031928	P9WPX5	RV1538C.1	244	6	2	3	0.903984	0.870266	0.806829	1
X031928	P71730	RV2413C.1	173	9	3	3	0.912812	0.982873	0.854456	1
X031928	I6YCF0	RV3559C.1	399	13	5	5	1.04187	1.10881	1.06079	1
X031928	I6YCF3	RV2101.1	155	16	2	2	0.614747	0.644921	0.75192	1
X031928	P71734	RV2409C.1	142	7	4	5	0.915662	0.888643	0.927115	1
X031928	P71737	RV2406C.1	121	8	3	5	1.07661	1.07314	1.00555	1
X031928	P71738	RV2405.1	190	7	2	3	1.08482	0.99995	1.00303	1
X031928	I6XF17	RV2681.1	325	12	4	4	0.891022	1.01311	0.987171	1
X031928	O07431	RV0187.1	555	20	9	20	1.11164	1.07298	1.08575	1
X031928	I6YG27	RV3415C.1	241	6	4	4	1.00796	1.08561	1.04896	1
X031928	O33249	RV2114.1	132	4	2	2	1.08185	1.04671	1.02215	1
X031928	P9WL85	RV2575.1	223	7	3	7	1.14599	1.17137	1.16249	1
X031928	P9WL89	RV2571C.1	61	6	2	2	0.946004	0.912476	0.921193	1
X031928	P9WGB7	RV1079.1	674	24	8	17	1.03005	1.0596	0.997925	1
X031928	P9WNR3	RV0283.1	615	23	10	14	1.04741	1.01478	1.08167	1
X031928	O06348	RV3485C.1	342	17	2	7	1.01	1.02777	1.04428	1
X031928	P9WGB3	RV2066.1	671	16	9	10	1.06639	1.06699	1.04313	1
X031928	O06342	RV3479.1	305	12	4	5	0.969595	1.0321	0.9865	1
X031928	P9WP69	RV2200C.1	755	42	12	23	1.00666	1.05289	1.04198	1
X031928	P9WP65	RV0805.1	215	8	4	4	0.962768	1.08925	0.994647	1
X031928	P9WK35	RV1412.1	334	15	5	9	1.08096	1.02667	1.07629	1
X031928	Q6MX43	RV0379.1	230	12	5	7	1.18335	1.31863	1.32654	1
X031928	O53512	RV2178C.1	1009	58	14	37	1.02313	1.04918	1.09381	1
X031928	O53519	RV2185C.1	430	32	7	23	1.12002	1.11205	1.07737	1
X031928	P9WHF1	RV1415.1	663	31	11	18	1.0834	1.08686	1.0752	1
X031928	P9WHF3	RV1297.1	2125	95	36	71	0.913841	0.880604	0.999545	1
X031928	P9WHF7	RV3283.1	587	40	9	21	1.04751	1.06703	1.08759	1
X031928	P9WHF9	RV3117.1	1350	112	24	83	1.12859	1.1573	0.99613	1
X031928	P95286	RV1928C.1	117	4	2	2	1.04916	0.998325	0.931729	1
X031928	P95285	RV1929C.1	149	6	3	3	0.811314	0.809236	0.819325	1
X031928	I6WZS8	RV0926C.1	284	9	4	6	1.10491	1.15579	1.08214	1
X031928	P9WJB9	RV3880C.1	284	24	7	18	1.45194	1.39133	1.40578	1
X031928	I6YF08	RV3036C.1	166	3	2	3	1.12835	1.14779	1.21227	1
X031928	P9WN79	RV3302C.1	902	37	15	23	0.960432	0.943455	0.966732	1
X031928	P9WN75	RV0564C.1	437	10	6	8	0.878167	0.910949	0.918728	1
X031928	P9WN77	RV2982C.1	209	9	3	6	1.10503	1.06254	1.07808	1
X031928	Q6MWW2	RV3538.1	238	6	3	4	0.886386	0.908932	0.921297	1
X031928	I6YC91	RV3489.1	309	4	3	3	1.17387	1.03792	1.06174	1
X031928	P9WJA7	RV1956.1	205	10	2	4	0.946548	0.940224	1.00396	1
X031928	P9WJA3	RV2626C.1	674	31	9	22	1.13374	1.17934	1.19284	1
X031928	P9WJA1	RV3570C.1	902	33	18	28	1.04777	1.0449	1.04108	1
X031928	P9WJA9	RV1827.1	638	35	7	19	1.05516	1.03942	1.07003	1
X031928	I6Y1H7	RV2690C.1	207	9	3	3	0.766631	0.810095	0.858164	1
X031928	I6XCB2	RV1710.1	229	6	2	2	0.985096	1.01423	1.05036	1
X031928	I6YGH7	RV3562.1	313	14	6	9	1.10121	1.15696	1.13609	1
X031928	O33229	RV2724C.1	467	25	7	13	0.994853	1.0485	1.02834	1
X031928	O33224	RV1228.1	118	2	2	2	1.00854	0.993465	1.02269	1
X031928	O33221	RV1225C.1	186	4	4	4	0.876176	0.936605	1.10448	1
X031928	P95075	RV0727C.1	164	6	2	2	1.08083	1.09097	1.14566	1
X031928	P95072	RV0724.1	1292	57	20	31	0.976687	1.00052	0.997073	1
X031928	P96258	RV0412C.1	590	18	11	14	1.01449	0.937432	1.02767	1
X031928	P9WLM9	RV2008C.1	560	23	9	14	0.980155	0.9949	1.03864	1
X031928	P96257	RV0411C.1	399	19	7	9	1.10801	1.09116	1.10909	1
X031928	P71538	RV0973C.1	427	13	7	8	0.806411	0.98706	0.951366	1
X031928	O53652	RV0201C.1	112	6	2	4	1.20071	1.23581	1.33684	1
X031928	O53651	RV0200.1	246	7	3	6	1.02672	1.1029	1.02362	1
X031928	P71750	RV2394.1	925	27	13	21	1.02828	1.0456	1.05537	1
X031928	P71751	RV2393.1	178	12	2	3	0.94246	0.934115	1.05614	1
X031928	P71757	RV2387.1	213	5	3	4	0.961368	1	1.04517	1
X031928	P9WMR9	RV2579.1	540	37	10	26	1.01297	1.00537	0.987896	1
X031928	P9WMR5	RV1329C.1	269	6	3	3	1.08911	0.970678	1.01673	1
X031928	P9WMR7	RV1341.1	224	10	3	6	1.05248	1.03526	1.05216	1
X031928	P9WMR1	RV2092C.1	412	19	7	7	1.17537	1.31555	1.28676	1
X031928	P9WMR3	RV0058.1	378	25	4	4	0.75426	0.751996	1.0149	1
X031928	I6XF31	RV2696C.1	488	27	8	19	1.0788	1.05203	1.07062	1
X031928	O05293	RV1191.1	533	19	8	12	0.931033	0.849285	0.964626	1
X031928	P9WG15	RV2563.1	381	17	3	6	1.18177	1.13719	1.17853	1
X031928	I6XHY3	RV3677C.1	242	5	3	4	1.05218	1.09274	1.0767	1
X031928	O06363	RV3644C.1	383	15	5	5	0.951403	1.11294	1.10102	1
X031928	O53979	RV1978.1	773	25	12	19	1.03909	1.02058	1.02717	1
X031928	P9WGD5	RV0054.1	671	32	5	12	1.11848	1.15492	0.99246	1
X031928	P9WNP9	RV1795.1	407	12	5	7	1.09676	1.06531	1.04731	1
X031928	P9WGD9	RV2921C.1	809	29	10	20	1.08758	1.07836	1.09813	1
X031928	P9WNP5	RV0548C.1	633	30	9	18	1.01301	1.02729	1.00675	1
X031928	P9WNP7	RV0468.1	958	51	13	31	1.07841	1.09771	1.06921	1
X031928	P9WNP1	RV0905.1	472	35	8	17	1.14561	1.14146	1.13188	1
X031928	P9WNP3	RV0130.1	210	15	2	5	1.06664	1.07409	1.07155	1
X031928	P9WP03	RV0478.1	235	8	4	5	1.00186	1.02988	1.03094	1
X031928	P9WP01	RV3307.1	236	6	3	5	0.947439	0.960518	0.955817	1
X031928	P9WP05	RV2417C.1	418	18	7	8	1.03187	1.0492	1.07469	1
X031928	P9WP09	RV0364.1	108	6	3	4	0.905672	0.903386	1.00362	1
X031928	O53538	RV2264C.1	131	5	3	3	1.0582	0.951035	1.00263	1
X031928	O53533	RV2259.1	294	13	4	7	1.09376	1.08881	1.06833	1
X031928	O53532	RV2258C.1	635	27	7	10	1.02402	1.06433	1.09717	1
X031928	O53537	RV2263.1	145	12	3	3	0.663282	0.596985	0.67846	1
X031928	O53534	RV2260.1	68	4	2	3	1.18794	1.09456	1.10783	1
X031928	P9WL03	RV0313.1	170	4	2	2	1.34935	1.32994	1.41864	1
X031928	P9WG73	RV0417.1	270	11	5	9	1.08926	1.11743	1.1024	1
X031928	P96935	RV0646C.1	156	3	2	2	0.845741	0.778625	0.817948	1
X031928	O05311	RV1210.1	198	11	4	4	0.922575	0.981545	1.01414	1
X031928	P9WIN9	RV1980C.1	320	17	5	15	1.24737	1.23403	1.15363	1
X031928	O06563	RV1165.1	526	30	11	16	1.0023	1.01293	1.04104	1
X031928	O06560	RV1162.1	537	18	9	10	0.998422	1.01026	1.0093	1
X031928	P9WIN3	RV2952.1	695	27	11	19	0.966054	0.863756	0.929817	1
X031928	P9WN57	RV3609C.1	218	9	5	8	0.870848	0.923856	1.07228	1
X031928	P9WN55	RV1826.1	99	4	2	4	1.04335	1.03629	1.01161	1
X031928	O06624	RV1566C.1	124	7	2	3	1.34765	1.2811	1.26711	1
X031928	P9WN51	RV2211C.1	539	31	7	15	1.12501	1.10965	1.10716	1
X031928	P9WN59	RV3012C.1	165	6	2	3	1.87586	1.64334	1.57239	1
X031928	I6Y897	RV0613C.1	1359	46	17	22	0.899091	0.951566	0.997705	1
X031928	I6XEI5	RV2525C.1	181	8	3	3	0.884799	0.861776	0.996701	1
X031928	O69687	RV3720.1	635	22	8	14	0.814103	0.761524	0.820908	1
X031928	O69689	RV3722C.1	1036	42	17	31	1.03075	1.0411	1.03551	1
X031928	O06194	RV2619C.1	142	7	2	5	1.70961	1.76885	1.77879	1
X031928	P9WPU9	RV1309.1	885	50	15	30	0.955348	0.991214	1.01517	1
X031928	P9WPU5	RV1310.1	1756	145	26	110	1.06962	1.07348	1.04205	1
X031928	P9WPU7	RV1308.1	2085	167	34	125	1.07541	1.08806	1.07472	1
X031928	P9WPU3	RV1030.1	460	23	7	7	1.04688	1.11041	1.05055	1
X031928	I6YA17	RV2699C.1	309	25	4	15	1.21807	1.17387	1.21781	1
X031928	P9WJG9	RV3153.1	441	16	9	10	1.01486	1.00831	1.01439	1
X031928	P94982	RV1647.1	268	9	3	3	0.9882	0.938078	0.929384	1
X031928	P95059	RV0711.1	231	14	5	7	1.11542	1.11929	1.02425	1
X031928	O53494	RV2052C.1	411	12	6	6	0.987087	0.972226	1.03808	1
X031928	O53491	RV2049C.1	188	7	2	2	0.815764	0.846073	0.938222	1
X031928	O53493	RV2051C.1	824	39	11	14	0.896134	0.897915	0.915176	1
X031928	O53498	RV2062C.1	1012	29	15	20	0.968615	0.959995	1.03299	1
X031928	P9WFM7	RV2908C.1	293	13	3	7	1.02592	1.05368	1.18053	1
X031928	O33208	RV1709.1	83	5	2	3	1.29596	1.52337	1.25982	1
X031928	P71778	RV1497.1	193	8	3	4	1.02621	0.977874	0.852703	1
X031928	O53670	RV0248C.1	1601	90	23	53	0.971194	1.02387	1.02534	1
X031928	O53671	RV0249C.1	216	9	2	3	1.00696	1.11843	1.03826	1
X031928	O53672	RV0250C.1	284	7	5	7	0.826187	0.852022	0.903441	1
X031928	O53674	RV0252.1	140	11	2	2	0.814702	0.933606	0.897809	1
X031928	O07808	RV3815C.1	181	9	3	3	0.939739	0.811597	0.832549	1
X031928	O07809	RV3814C.1	100	12	2	2	0.682503	0.748246	0.73809	1
X031928	O07806	RV3817.1	246	6	2	2	0.775761	0.904061	0.972692	1
X031928	O07807	RV3816C.1	446	14	6	8	0.903342	0.832522	0.844878	1
X031928	O07804	RV3819.1	70	4	3	3	1.09824	1.09312	1.01571	1
X031928	P96235	RV3843C.1	81	6	2	2	0.840167	0.865849	0.824937	1
X031928	I6XF52	RV2721C.1	731	28	12	25	1.01798	1.01061	1.0042	1
X031928	P9WMP7	RV0509.1	511	25	10	17	0.994877	0.98111	1.05961	1
X031928	P9WMP5	RV0512.1	556	16	9	12	0.900075	0.954615	0.957085	1
X031928	P9WMP1	RV2677C.1	459	17	6	9	0.981816	1.02037	1.03855	1
X031928	P9WMP9	RV3198C.1	242	14	3	3	1.04576	1.1167	0.949536	1
X031928	P9WH33	RV0721.1	698	47	11	28	0.650301	0.628926	0.746933	1
X031928	P9WG39	RV1820.1	639	29	7	12	1.03829	1.0613	1.05188	1
X031928	P9WG33	RV1448C.1	922	44	16	37	0.925557	0.913298	1.05573	1
X031928	P9WG35	RV1932.1	424	44	5	18	1.13532	1.10569	1.14091	1
X031928	P9WNN7	RV1472.1	446	16	9	13	0.865122	0.861009	1.0063	1
X031928	P9WNN5	RV2486.1	429	17	8	14	1.07024	1.09101	1.0996	1
X031928	P9WNN1	RV0685.1	2166	277	29	162	1.03066	1.07557	1.10179	1
X031928	O06380	RV3627C.1	645	16	7	8	1.15275	1.04283	1.00861	1
X031928	P9WNN9	RV1070C.1	560	26	6	12	1.06944	1.10602	1.0727	1
X031928	P9WGF9	RV1276C.1	271	7	3	5	1.10764	1.06871	1.1039	1
X031928	P9WGF3	RV2922C.1	1348	69	23	29	0.831102	0.893405	0.936839	1
X031928	O05898	RV3255C.1	408	25	8	17	1.06577	1.07075	1.08646	1
X031928	O05896	RV3253C.1	121	6	2	2	1.04013	0.8924	0.987747	1
X031928	O05895	RV3252C.1	103	9	2	3	0.735014	0.721844	0.953538	1
X031928	O05892	RV3249C.1	238	9	5	7	0.880281	0.859618	1.0629	1
X031928	I6XW38	RV0730.1	822	33	9	23	1.04147	1.02541	1.03833	1
X031928	P9WP23	RV2773C.1	644	20	10	13	1.05239	1.04662	1.04882	1
X031928	P9WHB7	RV0715.1	236	12	6	11	1.10792	0.954734	1.12077	1
X031928	P9WHB9	RV0703.1	127	3	2	2	1.1127	1.09052	1.17867	1
X031928	P96917	RV0627.1	263	5	3	3	1.00539	1.04528	1.06131	1
X031928	I6YG32	RV3420C.1	137	7	2	2	0.856988	0.912352	1.12981	1
X031928	P9WJ83	RV1698.1	499	24	6	15	1.02523	0.991075	1.07171	1
X031928	O07420	RV0176.1	222	14	3	3	0.878931	0.862511	0.873807	1
X031928	O53807	RV0744C.1	110	8	2	2	0.889713	0.949766	0.965209	1
X031928	O53803	RV0740.1	99	5	2	3	0.99012	1.06606	0.899512	1
X031928	P9WIL5	RV3602C.1	106	4	2	3	1.03678	1.03601	1.13297	1
X031928	O06547	RV1147.1	328	7	5	5	1.03235	0.99279	1.0494	1
X031928	O06540	RV1140.1	128	5	3	3	0.93007	0.955109	0.937881	1
X031928	O06541	RV1141C.1	367	8	3	4	1.05377	0.997255	1.09238	1
X031928	O06543	RV1143.1	275	16	5	8	0.981581	0.980876	0.959251	1
X031928	P9WIL9	RV2095C.1	296	7	2	3	1.00678	0.976155	1.02012	1
X031928	P9WN33	RV2201.1	182	12	5	5	0.83492	0.875561	0.99611	1
X031928	O06605	RV1585C.1	66	5	2	3	0.90273	0.893913	1.02311	1
X031928	P72062	RV3796.1	93	5	2	4	1.01652	0.975271	1.05915	1
X031928	I6XEK6	RV2553C.1	231	11	4	4	0.751194	0.781748	0.751116	1
X031928	I6XEK2	I6XEK2_MYCTU	476	19	8	11	0.80879	0.877118	0.877658	1
X031928	P9WGC9	RV1301.1	133	6	3	6	1.019	1.01096	1.04117	1
X031928	P9WPW5	RV2504C.1	226	6	4	4	1.05516	1.10795	1.09087	1
X031928	P9WPW3	RV2503C.1	232	13	4	9	1.06523	1.08823	1.02953	1
X031928	P9WPW1	RV3551.1	91	7	2	2	0.54703	0.716125	2.23591	1
X031928	P9WPW9	RV1338.1	242	8	3	5	1.02088	1.05134	1.08185	1
X031928	O05779	RV3102C.1	410	14	7	8	0.652936	0.690676	0.760001	1
X031928	O05772	RV3093C.1	521	19	9	12	0.897664	0.910835	1.02413	1
X031928	O05773	RV3094C.1	1137	69	16	47	1.00128	1.00287	1.03359	1
X031928	P9WHN9	RV0230C.1	405	15	6	11	1.0931	1.06029	1.06556	1
X031928	P9WLQ5	RV1945.1	135	3	2	2	0.860142	0.853172	0.928956	1
X031928	P9WJE9	RV3882C.1	385	9	5	5	0.877517	0.868743	0.973729	1
X031928	P9WJE3	RV1797.1	326	19	4	7	1.03336	1.02005	1.01476	1
X031928	P9WJE1	RV3616C.1	395	12	4	8	1.14722	1.13427	1.03723	1
X031928	P9WJE7	RV3885C.1	143	12	3	3	0.879396	0.716154	0.766731	1
X031928	Q50732	RV2566.1	947	42	14	19	0.904353	0.972705	0.988385	1
X031928	O33187	RV1685C.1	126	3	2	2	0.96383	1.16623	1.05895	1
X031928	P95034	RV0688.1	722	29	13	19	1.10096	1.08311	0.996749	1
X031928	O07718	RV1915.1	197	6	4	4	0.791889	0.816049	0.804979	1
X031928	O53479	RV2035.1	246	12	5	8	1.11731	1.04983	1.09763	1
X031928	O08343	RV1008.1	237	13	4	9	0.992713	0.982343	1.04936	1
X031928	O33260	RV2125.1	103	5	3	3	1.0131	0.98055	1.09732	1
X031928	P9WFK5	RV0038.1	127	5	2	3	0.771423	0.850713	0.830265	1
X031928	P9WFK7	RV2416C.1	562	25	11	17	1.03348	1.07799	1.00499	1
X031928	O33360	RV0515.1	150	22	2	2	0.772747	0.803584	0.909717	1
X031928	P9WFK9	RV0566C.1	631	33	10	25	1.14466	1.12487	1.11692	1
X031928	O33268	RV0338C.1	807	50	13	30	0.946934	0.887213	0.911964	1
X031928	P71794	RV1515C.1	182	4	3	3	0.932693	0.967118	1.14326	1
X031928	P71790	RV1511.1	500	22	9	16	1.05722	1.03146	1.05344	1
X031928	P71791	RV1512.1	498	17	7	10	1.05472	1.08807	1.12045	1
X031928	O53612	RV0067C.1	106	13	2	2	1.13821	1.0353	1.10462	1
X031928	O53613	RV0068.1	247	7	4	4	0.920292	0.811829	0.854118	1
X031928	O53611	RV0066C.1	1401	85	23	53	1.021	0.999467	1.03242	1
X031928	P96218	RV3859C.1	2287	79	35	50	0.942281	0.960866	1.02442	1
X031928	P96214	RV3863.1	181	16	5	7	1.02922	1.16764	1.08724	1
X031928	P96210	RV3866.1	143	11	4	5	1.05618	0.991696	1.09515	1
X031928	I6X4J0	RV2522C.1	544	24	6	8	1.13299	1.13944	1.08986	1
X031928	P71635	RV2818C.1	496	19	9	12	1.18337	1.16863	1.07278	1
X031928	I6XYM2	RV1677.1	129	7	2	4	0.994878	0.960598	1.03035	1
X031928	P9WGT9	RV0932C.1	323	14	5	6	1.13675	1.13687	1.08071	1
X031928	P9WMV5	RV1279.1	623	30	9	15	0.817211	0.813309	0.850899	1
X031928	P9WMV7	RV0492C.1	322	18	9	10	0.7726	0.745179	0.847207	1
X031928	P9WMV9	RV3409C.1	396	11	5	8	0.535688	0.622056	0.68021	1
X031928	P9WG53	RV3625C.1	203	16	4	10	1.03917	1.00182	1.04019	1
X031928	P9WG57	RV2754C.1	386	21	7	13	1.0668	1.0609	1.01931	1
X031928	P9WJE5	RV0292.1	327	12	4	6	0.882905	0.856313	0.96187	1
X031928	P9WGX5	RV0444C.1	392	21	4	10	0.990812	1.0284	1.02023	1
X031928	P9WNL1	RV1023.1	928	56	16	36	0.788285	0.876565	0.910947	1
X031928	P9WGX3	RV1407.1	242	9	4	4	0.644711	0.603759	0.730615	1
X031928	P71898	RV2314C.1	607	24	10	16	1.06345	1.05484	1.04901	1
X031928	I6YFP0	RV3279C.1	524	17	5	6	1.14818	1.12181	1.10393	1
X031928	P71894	RV2318.1	94	2	2	2	0.884578	0.801406	0.897275	1
X031928	P71897	RV2315C.1	673	22	10	16	1.06625	1.06113	1.08143	1
X031928	P9WP55	RV2334.1	525	18	7	14	1.2185	1.22802	1.06668	1
X031928	O06586	RV1664.1	111	6	2	2	0.826951	0.843186	0.782796	1
X031928	P9WP51	RV1077.1	1133	43	11	28	1.06886	1.08809	1.03306	1
X031928	L7N653	RV3915.1	585	19	9	12	0.903014	0.910749	0.954077	1
X031928	L7N650	RV3293.1	748	18	9	12	0.9868	1.00541	0.988364	1
X031928	P9WHL9	RV3276C.1	667	37	9	19	1.01585	1.01771	0.989909	1
X031928	P9WHL7	RV0803.1	1194	52	18	33	1.04147	1.04574	1.06356	1
X031928	P9WHL5	RV0788.1	468	26	7	17	0.984419	0.993565	1.00819	1
X031928	P9WHL3	RV1381.1	354	20	6	13	1.04805	1.05892	1.01578	1
X031928	O06830	RV1428C.1	309	9	4	4	0.982269	0.909476	0.969306	1
X031928	P9WIJ3	RV0429C.1	271	6	2	2	1.07414	1.16035	1.03339	1
X031928	P9WIJ5	RV0319.1	194	6	4	5	1.15582	1.19483	1.14391	1
X031928	P9WIJ7	RV1960C.1	157	4	2	3	1.24852	1.20845	1.29603	1
X031928	P9WIJ9	RV3917C.1	518	17	7	8	0.688661	0.682188	0.774774	1
X031928	P9WJC5	RV3876.1	82	5	2	3	0.598334	0.861495	0.800748	1
X031928	P72047	RV3781.1	329	13	6	8	0.925006	0.944578	0.975234	1
X031928	P72043	RV3777.1	407	15	8	13	1.10151	1.13507	1.12474	1
X031928	P72041	RV3775.1	454	54	8	11	0.96098	0.94231	0.951661	1
X031928	P72040	RV3773C.1	120	4	2	2	1.07336	1.17166	1.05058	1
X031928	P9WN19	RV3858C.1	900	34	11	19	0.984988	1.00353	1.02979	1
X031928	P9WN13	RV3401.1	624	25	7	7	0.899163	0.90743	0.989431	1
X031928	P9WN11	RV3490.1	858	28	13	18	0.99148	1.04308	1.00591	1
X031928	P9WN17	RV3198A.1	187	5	4	4	1.09107	1.09988	1.20584	1
X031928	P9WN15	RV2006.1	525	22	11	13	1.02388	1.07365	0.987301	1
X031928	P96408	RV0226C.1	124	2	2	2	1.00652	0.958582	1.02158	1
X031928	O53287	RV3040C.1	285	12	4	7	0.966257	0.922195	0.931884	1
X031928	O53281	RV3034C.1	109	4	2	2	0.822711	0.782147	0.827536	1
X031928	O53289	RV3042C.1	528	17	6	12	1.134	1.11538	1.10446	1
X031928	P9WI69	RV2914C.1	199	7	4	4	0.997857	0.95131	0.944736	1
X031928	P9WPQ3	RV2501C.1	869	25	15	19	0.742525	0.910664	0.902014	1
X031928	P9WPQ5	RV1570.1	356	13	5	6	1.06882	1.09868	1.05934	1
X031928	P9WQM1	RV2397C.1	216	7	4	4	1.13055	1.05185	0.995359	1
X031928	P9WQM7	RV0346C.1	127	8	4	5	1.01241	1.02056	1.06657	1
X031928	P9WQM9	RV2127.1	166	10	2	3	0.949429	0.942899	0.864423	1
X031928	P9WQ83	RV2294.1	755	26	8	12	0.96338	0.951865	0.991125	1
X031928	P9WQ87	RV1569.1	338	12	5	7	0.880478	0.911564	1.0317	1
X031928	P9WQ89	RV2231C.1	351	10	6	7	0.910833	0.930392	1.05164	1
X031928	P9WLS3	RV1738.1	180	13	2	10	1.25376	1.35092	1.40097	1
X031928	P9WLS1	RV1813C.1	181	6	2	3	1.22924	1.14314	0.995247	1
X031928	I6XVZ6	RV0686.1	303	20	6	10	1.13291	1.09527	1.12092	1
X031928	P9WI83	RV0015C.1	193	7	3	3	0.951042	0.775181	0.83332	1
X031928	P9WI81	RV0014C.1	1008	39	14	21	0.973558	0.965634	0.986081	1
X031928	P9WI85	RV0181C.1	132	5	2	4	1.01251	1.04979	1.00586	1
X031928	O53459	RV1112.1	632	20	9	11	1.10093	1.10248	1.13253	1
X031928	P9WIW3	RV0083.1	128	11	2	2	0.978604	1.10588	1.12695	1
X031928	P9WFI9	RV0281.1	489	23	7	16	1.01094	1.00308	1.0533	1
X031928	O05312	RV1211.1	82	3	2	2	0.780882	0.964278	0.802574	1
X031928	P9WFI3	RV0830.1	195	11	3	3	1.11162	1.13438	1.13127	1
X031928	P9WFI1	RV0893C.1	285	10	7	9	1.02625	0.997331	0.98001	1
X031928	O53634	RV0112.1	126	5	3	3	0.871322	0.88126	1.14886	1
X031928	O53630	RV0108C.1	209	7	3	6	2.03992	2.01069	1.91266	1
X031928	O06144	RV1627C.1	487	19	6	10	1.10496	1.14279	1.04799	1
X031928	P96890	RV3285.1	1689	87	24	52	0.752983	0.853909	0.924452	1
X031928	O06149	RV1632C.1	111	4	2	3	1.08761	1.04019	1.07601	1
X031928	I6XF92	RV2765.1	225	19	5	9	1.08423	1.0715	1.05531	1
X031928	P9WHP9	RV3455C.1	252	13	4	5	1.09058	1.0692	1.19257	1
X031928	P9WMT9	RV1080C.1	1009	37	12	32	1.16238	1.23477	1.27447	1
X031928	P9WMT1	RV2440C.1	403	14	5	6	1.01677	0.95327	1.1441	1
X031928	P9WMT7	RV2205C.1	176	2	2	2	1.02058	1.02397	1.04473	1
X031928	P9WMT5	RV0351.1	529	21	9	15	1.05816	1.13383	1.18081	1
X031928	I6Y469	RV3647C.1	107	6	2	3	0.911047	0.915001	0.938664	1
X031928	P9WG79	RV0423C.1	1298	59	20	45	0.995112	0.966118	1.02683	1
X031928	P9WL07	RV3127.1	1176	58	17	32	1.19507	1.15942	1.00769	1
X031928	P9WG77	RV0422C.1	189	5	3	4	0.946547	1.0087	0.975307	1
X031928	P9WG71	RV2977C.1	353	8	5	5	0.882735	0.866405	0.97627	1
X031928	P9WL01	RV3292.1	604	30	7	13	1.02804	1.05485	1.08994	1
X031928	P9WGZ7	RV1340.1	323	16	5	9	1.06674	1.04632	1.10271	1
X031928	P9WGZ1	RV3457C.1	1357	111	21	81	0.927881	1.01044	1.08135	1
X031928	O06796	RV1761C.1	86	4	2	3	1.04765	1.02958	1.02204	1
X031928	L7N675	RV1196.1	169	6	3	4	0.527844	0.603609	0.58265	1
X031928	L7N677	RV0117.1	311	14	6	9	1.0307	1.0181	1.05025	1
X031928	L7N670	RV0536.1	391	15	8	11	1.00345	1.00603	1.03452	1
X031928	L7N672	RV3907C.1	614	27	12	19	1.00809	1.01974	1.04076	1
X031928	I6Y481	RV0610C.1	78	9	2	3	0.999952	1.00033	1.05763	1
X031928	P9WHN1	RV0780.1	1025	41	15	29	1.04295	1.04067	1.07738	1
X031928	P9WHN3	RV0357C.1	395	21	9	13	1.02971	0.978653	0.986208	1
X031928	P9WL17	RV2926C.1	134	7	2	6	0.939521	0.924758	0.970305	1
X031928	O33185	RV1683.1	1221	64	19	32	0.967542	0.963953	0.995729	1
X031928	I6X8R2	RV0198C.1	875	36	11	16	1.14505	1.10812	1.11336	1
X031928	O33181	RV1778C.1	480	15	5	8	1.17416	1.16192	1.18908	1
X031928	O33182	RV1680.1	145	7	4	5	1.0036	1.07552	1.01663	1
X031928	O33189	RV1687C.1	353	14	7	8	0.93714	0.946686	1.0114	1
X031928	P9WK43	RV1418.1	77	5	2	2	0.990054	0.98188	1.11637	1
X031928	O53842	RV0831C.1	665	69	13	58	1.07946	1.05809	1.03014	1
X031928	P9WIH3	RV0211.1	917	82	15	54	1.12625	1.11314	1.09405	1
X031928	O06581	RV1129C.1	568	25	10	16	0.809317	0.815775	0.849618	1
X031928	O06582	RV1130.1	810	40	15	20	1.14093	1.14233	1.06909	1
X031928	P9WIH5	RV2047C.1	319	27	3	3	0.764323	0.63264	0.803209	1
X031928	P95208	RV0400C.1	603	20	8	14	1.06097	1.04642	1.08296	1
X031928	P95207	RV0399C.1	187	11	3	5	0.960649	0.989851	0.964841	1
X031928	P95202	RV0394C.1	390	16	5	10	1.13215	1.1738	1.17531	1
X031928	P95200	RV0392C.1	431	14	8	9	0.670725	0.73299	0.747507	1
X031928	P96400	RV0218.1	65	11	2	2	0.983023	0.91585	0.894159	1
X031928	O53158	RV1467C.1	694	33	13	25	1.07627	1.07303	1.04426	1
X031928	O53151	RV1460.1	328	7	3	4	0.979404	1.00551	0.979552	1
X031928	O53157	RV1466.1	286	9	3	3	1.05428	1.08341	1.18633	1
X031928	O53156	RV1465.1	207	7	2	2	0.977953	0.967859	1.05303	1
X031928	P9WPS9	RV1997.1	414	19	7	10	1.16501	1.18476	1.11906	1
X031928	P9WPS3	RV0969.1	882	32	16	17	0.844748	0.851155	0.891653	1
X031928	P9WPS7	RV1992C.1	258	9	3	4	0.961663	0.935019	0.996926	1
X031928	P9WPS5	RV0107C.1	993	36	14	15	0.853253	0.842041	0.898185	1
X031928	O06806	RV1773C.1	349	13	3	3	0.990856	0.928803	0.989512	1
X031928	I6YA75	RV2772C.1	201	15	3	3	1.06971	0.977285	0.937258	1
X031928	I6YCF5	RV3564.1	281	9	5	6	1.02585	1.04247	1.06379	1
X031928	P9WJY9	RV3341.1	319	8	4	5	1.00967	0.997372	1.06872	1
X031928	P9WJY7	RV1737C.1	103	2	2	2	1.18532	1.12964	1.01696	1
X031928	P9WQK3	RV2477C.1	1081	64	18	52	1.06883	1.01023	1.03268	1
X031928	P9WJY5	RV2846C.1	87	6	2	3	0.981472	0.920788	0.995402	1
X031928	P9WQK7	RV1638.1	1081	33	15	17	0.781355	0.778833	0.819864	1
X031928	P9WQK5	RV0073.1	143	9	3	4	0.945412	0.94618	1.03293	1
X031928	P9WQ69	RV1464.1	796	20	8	11	1.02597	1.01055	1.044	1
X031928	P9WQ67	RV3778C.1	477	12	4	7	1.05943	1.06594	1.06755	1
X031928	P9WQ61	RV2948C.1	489	20	8	10	0.82031	0.823475	1.05524	1
X031928	P9WQ63	RV2383C.1	654	31	12	13	0.943217	1.01545	0.976633	1
X031928	P9WLU7	RV1546.1	254	10	3	3	1.00868	0.767971	0.685871	1
X031928	I6YEN3	RV2893.1	460	10	6	8	0.990615	1.01503	0.954549	1
X031928	O53432	RV1084.1	541	19	8	11	1.08074	1.12158	1.07446	1
X031928	O50443	RV1187.1	383	11	7	9	1.03402	1.08247	0.970633	1
X031928	P9WFW5	RV1292.1	1318	60	20	36	1.11798	1.12018	1.08617	1
X031928	P9WFW7	RV2555C.1	2167	88	33	55	1.01823	1.01954	0.986213	1
X031928	P9WFW1	RV3580C.1	471	21	8	15	1.02987	1.06743	1.04133	1
X031928	I6X6H8	RV3144C.1	84	2	2	2	1.13359	1.01874	1.00793	1
X031928	P9WFW3	RV2572C.1	1240	43	17	28	1.07446	1.07057	1.04654	1
X031928	P9WFW9	RV3215.1	529	18	7	13	1.09157	1.07618	1.08752	1
X031928	P9WKU9	RV0487.1	288	7	4	4	0.977553	1.03833	1.00458	1
X031928	P9WKU7	RV0493C.1	122	7	3	4	0.986763	0.913423	0.940691	1
X031928	P9WKU5	RV0495C.1	162	7	2	2	0.723745	0.669807	0.732479	1
X031928	P9WKU3	RV0497.1	490	23	7	14	1.04014	1.05777	1.02133	1
X031928	O53380	RV3330.1	273	9	3	6	0.940286	0.913945	1.05344	1
X031928	O53382	RV3332.1	471	10	5	5	0.976303	0.944928	1.018	1
X031928	P9WMJ7	RV2299C.1	1779	103	25	59	1.09413	1.07052	1.07381	1
X031928	P9WMJ3	RV3082C.1	208	15	3	5	27.9214	26.7434	1.32685	1
X031928	P9WMJ9	RV0350.1	2819	361	41	236	1.09916	1.07394	1.039	1
X031928	P9WL27	RV2901C.1	178	9	4	5	1.03169	1.25803	1.36914	1
X031928	P9WNH5	RV3569C.1	515	19	9	15	1.07728	1.0677	1.04082	1
X031928	P9WNH1	RV0554.1	415	18	7	12	1.05157	0.992408	1.03936	1
X031928	P9WNH3	RV2715.1	418	14	7	8	0.894599	0.847185	1.01595	1
X031928	P71858	RV3543C.1	342	10	6	8	1.10435	1.0882	1.07626	1
X031928	P71857	RV3544C.1	161	7	4	4	1.07809	1.14723	1.14054	1
X031928	P9WQ65	RV2920C.1	96	4	3	3	0.967291	0.966215	1.00878	1
X031928	I6Y4U9	RV0799C.1	522	16	8	11	0.485936	0.783418	0.751874	1
X031928	I6Y4U4	RV0794C.1	576	29	7	12	0.938063	0.964916	1.01921	1
X031928	P9WHH1	RV3913.1	1084	36	12	18	1.12201	1.11301	1.11242	1
X031928	P9WHH7	RV3303C.1	481	15	8	9	1.07401	1.05761	1.06266	1
X031928	P9WJ25	RV2493.1	221	4	3	3	0.792322	0.81872	0.799095	1
X031928	O07430	RV0186.1	370	12	8	10	1.0487	1.04195	1.05655	1
X031928	P9WIV5	RV3149.1	148	7	3	3	0.961321	0.904424	0.873606	1
X031928	P9WIV7	RV3150.1	520	27	7	16	1.06257	1.0959	1.05881	1
X031928	P9WIV1	RV2533C.1	257	8	4	5	0.849052	0.872333	0.876372	1
X031928	P9WIV9	RV3151.1	926	32	12	19	1.05653	1.06195	1.05184	1
X031928	P71699	RV0042C.1	206	10	4	5	1.29234	1.2007	1.27178	1
X031928	P95228	RV0271C.1	1192	57	18	34	1.03272	1.01846	0.990641	1
X031928	P95229	RV0272C.1	415	13	7	10	1.08211	1.05654	1.03285	1
X031928	P95220	RV0263C.1	230	5	4	4	1.03131	1.03405	1.04696	1
X031928	P95223	RV0266C.1	1350	47	22	30	1.01337	1.02571	1.05534	1
X031928	P95226	RV0269C.1	184	10	3	3	0.86611	0.925105	0.998008	1
X031928	P95227	RV0270.1	1251	75	18	43	1.13022	1.08393	1.02661	1
X031928	P9WMA5	RV0080.1	297	12	3	6	0.899237	0.929011	0.867203	1
X031928	O53176	RV2449C.1	447	12	5	6	0.879094	0.780092	0.822569	1
X031928	P9WPM7	RV3059.1	221	7	4	4	0.918176	0.969905	0.930474	1
X031928	P9WPM3	RV0136.1	408	11	7	7	0.900161	0.913758	0.818522	1
X031928	O86319	RV0975C.1	400	15	8	9	1.02052	1.01188	0.980003	1
X031928	O86318	RV0974C.1	387	17	6	8	0.736013	0.934237	0.927486	1
X031928	O86315	RV1232C.1	176	12	3	4	0.928516	0.922272	0.984228	1
X031928	O86314	RV1231C.1	242	10	5	7	0.9667	0.944223	0.931504	1
X031928	O86311	RV1218C.1	313	12	4	8	0.982242	1.04052	0.980189	1
X031928	O86312	RV1219C.1	236	9	4	4	1.14032	1.19829	1.09588	1
X031928	P9WQI5	RV2564.1	713	34	9	19	1.02967	1.04148	1.04807	1
X031928	P9WLW9	RV1498C.1	228	10	4	8	0.883221	0.929109	0.938836	1
X031928	P9WQI7	RV2326C.1	475	18	7	11	1.02857	1.04845	1.08291	1
X031928	P9WQI1	RV0647C.1	636	22	11	14	0.907708	0.771818	0.832477	1
X031928	P9WQI3	RV1238.1	632	35	7	12	1.09121	1.08028	1.0319	1
X031928	P9WLW3	RV1509.1	106	8	2	3	1.12594	1.04619	1.02821	1
X031928	P9WLW5	RV1507C.1	175	4	2	3	1.01792	1.03004	1.02686	1
X031928	I6YEH6	RV2831.1	693	29	8	17	1.04811	1.07585	1.00432	1
X031928	P9WQ45	RV1521.1	1136	43	15	20	1.02795	1.0428	1.08765	1
X031928	P9WQ43	RV2930.1	706	28	9	14	0.821585	0.841241	1.13179	1
X031928	P9WQ41	RV1345.1	536	25	8	11	1.09316	1.03611	1.00874	1
X031928	O53419	RV1071C.1	671	21	9	14	1.09362	1.0661	1.0663	1
X031928	O53410	RV1062.1	166	9	3	4	1.06643	1.02357	1.03397	1
X031928	O50462	RV1247C.1	132	2	2	2	1.43487	1.337	1.42141	1
X031928	O50466	RV1251C.1	699	28	9	9	0.737683	0.816929	0.934125	1
X031928	P9WFU9	RV3598C.1	767	34	10	15	1.09606	1.06637	1.09365	1
X031928	P9WFU5	RV1007C.1	1073	42	13	24	1.08907	1.06979	1.07917	1
X031928	P9WFU3	RV1649.1	861	35	11	22	0.923754	0.906593	0.987186	1
X031928	P9WFU1	RV1650.1	974	41	17	22	1.03187	1.03104	1.03091	1
X031928	P9WKW9	RV3786C.1	219	11	5	5	0.98612	1.04968	1.09895	1
X031928	P9WKW3	RV0441C.1	279	10	4	6	1.10757	1.12751	1.16365	1
X031928	P9WKW5	RV3835.1	200	7	3	5	0.986899	0.963429	1.04594	1
X031928	P9WKW7	RV3788.1	223	12	4	9	1.08462	1.11321	1.05224	1
X031928	P96856	RV3574.1	356	12	6	7	0.991054	1.03378	0.995505	1
X031928	P96857	RV3575C.1	506	18	8	11	0.815996	0.733391	0.797439	1
X031928	P96855	RV3573C.1	404	22	5	8	1.12399	1.14458	1.10508	1
X031928	I6X7G8	RV3498C.1	102	2	2	2	0.904032	0.963678	0.973093	1
X031928	I6X7G4	RV3493C.1	378	8	4	6	1.07391	0.975709	1.02683	1
X031928	P9WH55	RV2785C.1	142	9	3	3	1.04927	1.16838	1.14495	1
X031928	P9WH51	RV0710.1	271	11	6	9	1.78948	2.10162	2.12009	1
X031928	P9WH53	RV2909C.1	148	5	2	2	0.683009	0.657281	0.657427	1
X031928	P9WH59	RV2056C.1	66	9	2	2	0.914897	0.903602	0.897281	1
X031928	P9WMH3	RV3676.1	835	49	11	28	1.10857	1.1073	1.0739	1
X031928	I6XFF7	RV2840C.1	105	7	2	3	0.894684	0.911716	0.968357	1
X031928	P9WGM7	RV3246C.1	608	28	8	20	1.04287	0.924233	0.940956	1
X031928	P9WL43	RV2716.1	290	7	3	4	1.09226	1.08357	1.0527	1
X031928	P9WL45	RV2676C.1	536	40	8	27	1.04808	1.0541	1.02187	1
X031928	P71875	RV3526.1	403	10	5	7	1.17579	1.18121	1.09602	1
X031928	P9WNF3	RV2873.1	128	8	2	7	0.929731	1.05613	1.04246	1
X031928	P9WGB5	RV0391.1	613	24	10	17	1.01269	1.0612	1.00729	1
X031928	P9WPE5	RV3418C.1	810	165	10	119	1.11314	1.07656	1.03587	1
X031928	P9WHJ5	RV2050.1	297	15	4	12	1.06829	1.10752	1.12032	1
X031928	P9WHJ1	RV0629C.1	527	18	7	8	0.899416	0.900689	0.960939	1
X031928	P9WHJ3	RV2737C.1	1187	46	17	23	0.864003	0.904822	1.02925	1
X031928	P9WJ01	RV0480C.1	531	14	6	8	1.12075	1.1357	1.13391	1
X031928	P9WJ03	RV2391.1	1112	64	19	42	1.12091	1.12071	1.05393	1
X031928	P9WIT9	RV1656.1	92	10	2	3	1.06002	1.0853	1.14179	1
X031928	P9WIT7	RV1380.1	565	31	7	8	1.00442	1.02894	1.04535	1
X031928	P9WIT3	RV1771.1	934	43	12	22	0.743771	0.753309	0.771656	1
X031928	P71672	RV1404.1	180	7	4	5	1.29432	1.28237	1.24235	1
X031928	I6Y0X6	RV2510C.1	354	10	6	6	1.05409	1.02044	1.06172	1
X031928	I6Y0X0	RV2505C.1	225	14	2	2	1.10559	1.06161	1.02526	1
X031928	I6YDI9	RV2483C.1	293	14	2	2	0.774132	0.762575	0.78447	1
X031928	O53198	RV2471.1	127	4	2	2	0.93049	0.898119	1.0632	1
X031928	O53190	RV2463.1	277	7	5	5	0.963228	1.0031	1.05242	1
X031928	O53193	RV2466C.1	376	15	5	10	1.08916	1.08746	1.03256	1
X031928	O69662	RV3694C.1	218	19	4	8	1.03756	1.04083	1.08731	1
X031928	O69663	RV3695.1	298	10	5	5	1.02968	0.980697	0.991818	1
X031928	O69661	RV3693.1	396	25	6	9	0.734694	0.838556	0.876004	1
X031928	O69667	RV3699.1	257	9	3	3	0.983192	1.04871	1.06666	1
X031928	O69668	RV3700C.1	319	8	4	5	0.988722	1.01327	1.09486	1
X031928	P9WM87	RV0048C.1	716	33	13	28	1.0539	1.03102	1.03543	1
X031928	O06797	RV1762C.1	309	18	7	10	0.737869	0.780869	0.964682	1
X031928	O86331	RV0792C.1	246	5	3	3	0.867139	0.893717	0.945786	1
X031928	O06242	RV2133C.1	91	6	2	2	0.964276	1.04032	0.974633	1
X031928	O06241	RV2134C.1	230	8	3	4	1.0948	1.08818	1.19815	1
X031928	O06240	RV2135C.1	411	15	7	11	1.05232	1.06237	1.04474	1
X031928	P9WP67	RV2193.1	122	3	2	3	1.14065	1.12404	1.13431	1
X031928	P9WLI5	RV2206.1	146	13	3	4	1.58485	1.63349	1.72398	1
X031928	P9WLI7	RV2203.1	276	12	5	9	1.07573	1.09201	1.0657	1
X031928	P9WLI9	RV2197C.1	187	9	2	3	1.04509	1.03646	1.05844	1
X031928	P9WQG7	RV0802C.1	207	9	4	6	0.949769	0.999327	0.924499	1
X031928	P9WQG3	RV0972C.1	493	25	9	12	1.00448	0.991724	1.03792	1
X031928	P9WQG1	RV3274C.1	1043	91	12	56	1.07436	1.07499	1.05706	1
X031928	P63907	RV3313C.1	358	12	5	7	1.045	1.05224	1.03813	1
X031928	P9WQ21	RV1563C.1	167	8	4	4	0.923832	1.0365	1.09647	1
X031928	P9WQ25	RV1564C.1	597	18	8	11	1.06382	1.0824	1.02988	1
X031928	P9WQ27	RV3031.1	404	12	5	6	0.828732	0.884584	0.942256	1
X031928	P9WQ29	RV1320C.1	189	14	3	4	0.927043	0.863	0.934407	1
X031928	O50402	RV3373.1	139	2	2	2	1.00288	0.836235	1.1573	1
X031928	P9WFS9	RV2448C.1	1476	76	25	39	1.05029	1.05478	1.04045	1
X031928	P9WKQ7	RV0883C.1	166	3	3	3	0.821935	0.806439	1.03933	1
X031928	P9WKQ5	RV0885.1	214	9	3	4	0.740561	0.792919	0.783663	1
X031928	P9WFS5	RV0625C.1	202	8	3	5	1.03072	1.07462	1.03346	1
X031928	P9WQA5	RV2971.1	699	34	9	22	1.09947	1.10246	1.03805	1
X031928	I6X579	RV2728C.1	93	5	2	4	1.08075	1.09828	1.01613	1
X031928	P96878	RV3273.1	307	12	2	5	1.00238	1.0483	1.0547	1
X031928	I6WZM9	RV0871.1	203	6	2	3	0.855555	0.769786	0.83914	1
X031928	P96872	RV3267.1	409	9	5	5	0.883701	0.888291	0.960168	1
X031928	P96877	RV3272.1	235	12	5	7	0.920719	0.967542	1.10548	1
X031928	I6YCP7	RV3662C.1	238	14	4	5	0.979072	1.05295	1.01978	1
X031928	P9WH79	RV0056.1	504	39	9	29	1.10086	1.0221	1.08989	1
X031928	P9WH77	RV0570.1	1005	35	16	20	0.716521	0.769598	0.839448	1
X031928	O06403	RV0537C.1	208	6	4	5	1.06876	1.03576	1.08496	1
X031928	O06404	RV0538.1	322	12	4	6	1.13145	1.1147	1.05328	1
X031928	P9WH71	RV3048C.1	312	18	6	9	0.950906	1.05142	1.17885	1
X031928	O06406	RV0540.1	218	6	4	5	0.893552	0.947617	0.974058	1
X031928	O53697	RV0293C.1	300	9	4	6	0.969259	0.940894	0.958292	1
X031928	O53695	RV0291.1	220	15	3	8	0.991619	0.974736	0.995509	1
X031928	O53699	RV0295C.1	117	7	2	3	0.943258	1.00902	0.974532	1
X031928	P96389	RV0207C.1	412	14	6	8	0.898067	1.004	1.03743	1
X031928	P96381	RV1019.1	123	6	2	2	0.917929	0.899311	0.933095	1
X031928	P9WMN9	RV0524.1	665	40	8	21	1.01357	1.05688	1.03553	1
X031928	P9WMN1	RV2121C.1	465	18	8	9	1.04548	1.0137	1.03233	1
X031928	P9WMN3	RV1018C.1	756	30	8	17	1.02333	1.00699	1.00646	1
X031928	P9WMN5	RV2204C.1	542	27	6	13	1.24664	1.27846	1.337	1
X031928	P9WMN7	RV3206C.1	805	36	13	26	1.01739	1.01349	1.09854	1
X031928	P9WL69	RV2599.1	137	4	2	2	1.30904	1.15087	1.15759	1
X031928	P9WL67	RV2627C.1	614	18	7	9	0.671313	0.747658	0.800222	1
X031928	P9WL61	RV2632C.1	244	7	4	6	1.76539	1.70297	1.55568	1
X031928	P9WL63	RV2629.1	740	30	7	15	1.08887	1.0723	1.00233	1
X031928	O07756	RV1873.1	102	4	2	2	1.26966	1.21556	1.10374	1
X031928	O07754	RV1875.1	174	8	3	4	1.26963	1.29591	1.20917	1
X031928	O07751	RV1879.1	172	21	2	2	1.12143	1.10604	1.15655	1
X031928	O53676	RV0254C.1	95	3	2	2	1.17586	1.23401	1.1944	1
X031928	Q10690	RV2082.1	359	15	6	7	1.09303	1.08522	1.06916	1
X031928	P71813	RV0756C.1	279	9	5	6	1.25136	1.32798	1.19134	1
X031928	P71815	RV0758.1	306	12	3	6	0.70326	0.706888	0.827303	1
X031928	P71814	RV0757.1	688	30	9	10	1.13327	1.10252	1.18236	1
X031928	P9WGP5	RV3240C.1	1905	89	29	48	0.80852	0.781151	0.832695	1
X031928	P9WND1	RV3608C.1	239	7	3	4	0.995394	0.970894	1.03939	1
X031928	P9WGP7	RV2216.1	262	11	3	7	1.10809	1.05101	1.04526	1
X031928	P9WND3	RV1406.1	263	12	4	8	1.01272	1.00599	1.00146	1
X031928	P9WGP1	RV2587C.1	345	14	5	6	0.988047	0.995448	1.00632	1
X031928	P9WND5	RV1872C.1	931	56	11	34	0.655708	0.741805	0.776686	1
X031928	P9WGP3	RV1821.1	1694	72	25	46	1.0452	1.07533	1.11811	1
X031928	P9WND7	RV0694.1	395	13	6	9	1.46803	1.41367	0.962001	1
X031928	O05458	RV3886C.1	92	3	2	2	1.02216	1.01177	0.986753	1
X031928	O05456	RV3888C.1	568	21	10	18	0.776266	0.788414	0.896821	1
X031928	O05450	RV3894C.1	561	33	11	11	0.865194	0.869155	0.927297	1
X031928	P9WF45	RV1423.1	529	25	11	14	0.636729	0.647174	0.807529	1
X031928	P9WF47	RV3697C.1	75	3	2	2	0.934303	0.91842	0.97076	1
X031928	P9WHT7	RV3419C.1	347	18	6	7	0.97802	0.957085	1.06783	1
X031928	P9WHT5	RV2782C.1	119	7	2	2	0.655515	0.670555	0.756742	1
X031928	P9WHT3	RV2213.1	251	8	4	4	1.16005	1.18941	1.1759	1
X031928	P9WHT1	RV0800.1	711	19	11	15	0.854855	0.9941	0.925014	1
X031928	P9WHT9	RV2110C.1	447	24	6	14	1.01432	1.0509	1.00933	1
X031928	O05873	RV3228.1	139	7	2	2	0.903372	0.816576	0.927925	1
X031928	O05872	RV3226C.1	210	10	3	5	1.06576	1.08873	1.02045	1
X031928	O05877	RV3232C.1	117	9	4	4	0.568694	0.603728	0.740274	1
X031928	P9WJ63	RV1694.1	171	15	2	6	0.861073	0.902605	0.880779	1
X031928	I6X4D6	RV2474C.1	202	13	4	8	1.08135	1.0832	1.09059	1
X031928	P71655	RV2796C.1	162	3	3	3	0.961401	0.890324	0.843755	1
X031928	P71650	RV2801C.1	74	3	2	2	1.2214	1.22472	1.15824	1
X031928	P9WIR1	RV3004.1	73	4	2	2	0.941295	0.824423	0.886471	1
X031928	P9WIR3	RV0577.1	207	17	2	4	0.953237	1.06495	0.990552	1
X031928	P9WIR5	RV2641.1	114	4	2	4	0.939543	0.938971	1.14194	1
X031928	P9WIR7	RV1860.1	111	5	3	4	1.15243	1.42356	1.75831	1
X031928	O53200	RV2473.1	116	5	3	3	1.08537	1.09688	1.21529	1
X031928	O53203	RV2476C.1	3439	153	54	98	1.02899	1.07316	1.03465	1
X031928	P9WJM3	RV0091.1	244	6	3	3	0.951423	0.989439	1.04605	1
X031928	P9WKL5	RV0560C.1	301	10	4	5	0.9513	0.860664	0.990371	1
X031928	P9WPI9	RV2232.1	76	7	2	4	0.944421	0.951178	1.02973	1
X031928	P9WPI1	RV1798.1	641	41	6	12	1.01495	1.04013	1.04695	1
X031928	P9WPI3	RV0282.1	1121	53	15	30	1.07744	1.04568	1.04716	1
X031928	O86353	RV2054.1	378	37	7	12	1.00053	0.94156	0.915619	1
X031928	P71853	RV3548C.1	419	16	6	9	1.12329	1.13401	1.05436	1
X031928	O86358	RV3755C.1	253	12	3	4	1.12	0.974878	0.947467	1
X031928	I6YBQ3	RV3291C.1	320	11	5	7	1.28127	1.28228	1.2849	1
X031928	I6Y1V1	RV2844.1	123	6	2	5	1.14892	1.15752	1.04834	1
X031928	I6Y1V6	RV2849C.1	157	7	2	2	0.938106	0.829839	0.826434	1
X031928	P9WJS5	RV3024C.1	379	12	6	7	0.994498	0.936548	1.03811	1
X031928	P9WQE1	RV2935.1	1918	67	27	40	0.870849	0.922763	1.04706	1
X031928	P9WQE3	RV2934.1	813	45	11	12	0.836404	0.871632	0.980345	1
X031928	P9WJS1	RV0869C.1	92	10	2	2	0.797334	0.760664	0.806944	1
X031928	P9WQE5	RV2932.1	415	12	6	6	0.74412	0.825326	0.980031	1
X031928	P9WQE7	RV2931.1	1830	77	26	43	0.767744	0.819058	0.967834	1
X031928	O07178	RV0457C.1	577	22	6	9	1.04312	1.05003	1.08525	1
X031928	O07179	RV0456C.1	246	12	2	3	1.04985	1.07988	1.03289	1
X031928	O07173	RV0123.1	163	22	2	2	1.07444	1.17146	0.933974	1
X031928	P9WQ01	RV1654.1	447	22	8	14	1.0222	1.04579	1.04645	1
X031928	O07177	RV0127.1	844	26	12	17	0.987149	0.989179	1.05602	1
X031928	P9WQ05	RV1001.1	760	22	9	12	1.03065	1.06354	1.01677	1
X031928	P9WFQ7	RV2148C.1	412	14	8	10	1.02573	1.02904	1.07025	1
X031928	P9WFQ5	RV2851C.1	161	5	2	3	0.941085	1.004	0.992405	1
X031928	P9WFQ9	RV2976C.1	124	3	3	3	0.981052	0.941615	0.975206	1
X031928	P9WKS7	RV0628C.1	280	6	2	3	1.28628	1.28001	1.05651	1
X031928	P9WKS3	RV0738.1	160	10	3	8	1.14488	1.17561	1.13157	1
X031928	P96812	RV0135C.1	331	7	3	3	0.951466	0.979547	1.01024	1
X031928	P96811	RV0134.1	516	28	8	15	1.00414	0.983175	0.992097	1
X031928	P96816	RV0139.1	379	19	7	7	0.799235	0.746666	0.853622	1
X031928	P96817	RV0140.1	191	6	4	4	1.23016	1.16063	1.16647	1
X031928	P96818	RV0141C.1	231	14	4	10	1.1456	1.10658	1.05644	1
X031928	I6WZK7	RV0846C.1	133	9	2	2	1.08557	1.10851	1.07146	1
X031928	O06422	RV0556.1	181	8	2	3	1.11474	0.990196	1.07315	1
X031928	O06428	RV0562.1	691	37	11	25	0.990288	0.992499	1.01527	1
X031928	P9WH19	RV2907C.1	66	5	2	2	1.04263	1.053	1.25303	1
X031928	P9WH11	RV3465.1	272	13	5	9	1.06126	1.03922	1.06391	1
X031928	P9WH13	RV0334.1	305	13	3	7	0.997523	1.03361	0.992393	1
X031928	P9WH17	RV2842C.1	363	15	6	11	1.06929	1.05232	1.07602	1
X031928	I6Y242	RV2956.1	147	7	2	2	0.702484	0.680718	0.799518	1
X031928	P9WML7	RV1600.1	345	12	7	10	1.04959	1.03624	1.04451	1
X031928	P9WML5	RV3772.1	404	13	5	7	1.10346	1.07254	1.05318	1
X031928	P9WML9	RV1601.1	172	10	4	6	0.79274	0.945119	0.875537	1
X031928	P9WIM1	RV2096C.1	459	21	5	7	1.01856	1.03295	1.08515	1
X031928	P95100	RV3058C.1	188	13	3	5	0.96838	0.976707	0.974134	1
X031928	P95103	RV3055.1	142	5	3	3	1.00778	1.08584	1.04063	1
X031928	O53905	RV1531.1	208	6	2	4	1.02412	1.05827	1.02389	1
X031928	O53903	RV1529.1	638	21	6	9	1.07947	1.06909	1.09709	1
X031928	P9WGU7	RV1166.1	558	25	10	15	1.0974	1.0727	1.03761	1
X031928	P9WGR7	RV0945.1	143	9	2	2	0.838807	0.857027	0.868852	1
X031928	P9WNB3	RV3870.1	1036	50	17	24	0.939297	0.893379	0.955245	1
X031928	P9WGR5	RV0484C.1	509	26	9	14	1.0547	1.08345	1.08837	1
X031928	P9WNB1	RV3871.1	769	36	14	21	0.990914	1.00529	1.0057	1
X031928	P9WGR3	RV2073C.1	165	5	2	2	0.780058	0.774688	0.951635	1
X031928	P9WGR9	RV1350.1	700	17	9	11	1.09894	1.07583	1.05359	1
X031928	P71839	I6XWA6_MYCTU	115	5	2	4	0.965642	0.915351	0.969696	1
X031928	P71838	RV0785.1	227	12	3	3	0.556405	0.581142	0.652628	1
X031928	P9WN73	RV1447C.1	567	22	9	12	0.656564	0.609856	1.01592	1
X031928	P71833	RV0779C.1	81	4	3	3	0.891589	0.959824	0.972272	1
X031928	P71835	RV0781.1	184	12	4	4	0.804456	0.816741	0.87815	1
X031928	O05436	RV3909.1	845	27	13	15	1.03035	0.98856	0.986546	1
X031928	P9WF25	RV3357.1	83	9	2	3	1.68707	1.64161	1.61849	1
X031928	I6XI14	RV3713.1	174	9	3	3	0.865635	1.06295	1.18779	1
X031928	O06169	RV2506.1	304	9	3	3	0.937045	0.826159	0.804919	1
X031928	P9WHV1	RV2427C.1	992	41	14	28	1.02407	1.04304	1.01799	1
X031928	P9WHV3	RV1300.1	104	4	2	2	0.899754	0.828778	0.942779	1
X031928	P9WHV5	RV0496.1	422	12	6	7	1.1623	1.22658	0.94194	1
X031928	P9WHV7	RV1695.1	145	11	4	6	1.07282	1.05511	1.07479	1
X031928	P9WHV9	RV2984.1	1126	51	17	32	0.995795	0.975573	1.06944	1
X031928	O05859	RV3207C.1	140	9	2	2	0.933827	0.888874	0.981123	1
X031928	O05858	RV3208.1	261	19	3	10	0.982641	1.00873	1.04966	1
X031928	O05853	RV3213C.1	451	18	8	12	0.802427	0.769173	1.01545	1
X031928	O05856	RV3210C.1	407	15	5	8	1.14414	1.13069	1.15288	1
X031928	O05855	RV3211.1	460	13	7	7	0.91473	0.959212	1.09448	1
X031928	I6YGE4	RV3528C.1	306	21	7	13	0.99081	0.854024	0.869702	1
X031928	P9WIP3	RV0534C.1	99	17	2	2	1.06294	0.981314	0.978324	1
X031928	P9WIP9	RV0475.1	628	29	11	18	1.3453	1.35336	1.27687	1
X031928	P9WKN5	RV0953C.1	464	21	7	10	1.04242	1.02823	1.00819	1
X031928	P9WKN3	RV0955.1	261	6	3	3	0.837089	0.972677	0.935503	1
X031928	P9WKN1	RV0959.1	212	14	2	2	0.892829	0.920427	0.989932	1
X031928	I6XA34	RV0911.1	189	6	3	4	1.06655	1.02713	1.0393	1
X031928	I6YDM0	RV2516C.1	201	8	4	4	0.834114	0.822254	0.945508	1
X031928	P9WPK3	RV1384.1	1736	62	27	46	1.06325	1.05162	1.06715	1
X031928	P9WPK1	RV3696C.1	696	20	8	12	1.11244	1.06454	1.06026	1
X031928	P9WPK7	RV3704C.1	128	6	3	3	1.0383	0.935821	0.94158	1
X031928	P9WPK5	RV1383.1	286	17	4	9	1.04209	1.08372	1.05582	1
X031928	P9WPK9	RV0433.1	521	16	8	12	1.00876	1.00819	1.02398	1
X031928	O86370	RV0988.1	196	10	3	3	1.08828	1.13234	0.990609	1
X031928	O86374	RV3257C.1	249	10	3	4	0.974643	0.955483	0.937782	1
X031928	P71990	RV1732C.1	201	8	4	5	1.13821	1.36921	1.75339	1
X031928	P9WME5	RV1830.1	246	14	3	5	1.08935	1.11406	1.06626	1
X031928	I6X9J0	RV0672.1	1009	44	15	28	0.95734	1.00642	1.00669	1
X031928	P9WJQ7	RV0994.1	684	17	9	11	0.932883	0.890831	0.977077	1
X031928	P9WQC3	RV1530.1	134	11	3	5	1.01136	1.03307	0.968946	1
X031928	P9WJQ5	RV0438C.1	259	15	6	12	1.04291	1.05595	1.01511	1
X031928	P9WQC1	RV1862.1	180	15	4	8	1.05462	1.00169	1.03718	1
X031928	P9WJQ3	RV1161.1	1058	36	16	20	0.889154	0.95844	1.02126	1
X031928	P9WJQ1	RV1736C.1	195	13	4	4	0.879346	1.00772	0.835156	1
X031928	P9WQC5	RV3045.1	755	43	11	24	1.07275	1.09751	1.03078	1
X031928	P9WLM1	RV2030C.1	1456	57	21	32	0.950408	0.952215	1.0397	1
X031928	P9WQC9	RV2922A.1	144	5	3	3	1.04456	1.0799	1.17736	1
X031928	P9WGI7	RV0070C.1	369	16	6	6	0.929117	0.946668	1.02989	1
X031928	P9WGI5	RV2710.1	662	24	10	14	0.983121	0.934406	1.07414	1
X031928	P9WGI3	RV3286C.1	465	9	5	6	1.04818	1.06886	1.10553	1
X031928	P9WGI9	RV1093.1	826	38	10	17	1.02412	1.02778	0.996535	1
X031928	I6YHB0	RV3852.1	96	3	2	2	1.15604	1.08801	0.832459	1
X031928	O50456	RV1241.1	296	6	4	4	0.77874	0.793722	0.758548	1
X031928	I6WZI4	RV0822C.1	292	9	4	4	0.981692	0.949329	1.09936	1
X031928	P96834	RV0157.1	541	26	8	17	1.02529	1.01577	0.960444	1
X031928	P96831	RV0154C.1	954	27	14	17	0.960961	0.949146	0.99234	1
X031928	P96832	RV0155.1	1040	45	13	29	1.07204	1.07867	1.0605	1
X031928	P9WK89	RV1592C.1	76	4	2	3	0.814903	0.87235	0.862424	1
X031928	P9WK81	RV2543.1	146	5	2	2	1.12723	1.20114	1.23305	1
X031928	P9WK83	RV2217.1	211	6	4	5	0.92826	0.961767	0.957779	1
X031928	P9WK87	RV1399C.1	89	5	2	3	1.04529	1.03858	1.0375	1
X031928	L7N6B3	RV0162C.1	280	8	4	6	1.10312	1.07395	1.06188	1
X031928	L7N6B2	RV0265C.1	318	10	6	7	1.03605	1.05678	1.01114	1
X031928	L7N6B1	RV1322A.1	91	9	2	3	1.1226	1.13569	1.06361	1
X031928	L7N6B0	RV0237.1	577	23	9	13	1.08698	1.0694	1.05825	1
X031928	P9WH37	RV0707.1	903	36	10	15	0.81355	0.885463	0.967953	1
X031928	P9WH35	RV3458C.1	293	15	7	10	1.08533	1.05102	1.11527	1
X031928	P9WH39	RV2890C.1	736	47	13	35	0.857135	0.822304	0.907398	1
X031928	I6YAZ1	RV3038C.1	604	23	8	16	1.02185	1.00471	1.07245	1
X031928	Q1LVD4	RV3918C.1	357	17	7	10	1.00093	0.99481	1.00234	1
X031928	P9WGV3	RV3248C.1	1772	196	30	139	1.04631	1.04928	1.01587	1
X031928	P95125	RV2970C.1	468	18	7	11	1.02029	1.00779	1.03519	1
X031928	P9WGT1	RV2002.1	285	12	6	11	1.11574	1.07541	1.05745	1
X031928	P9WGT3	RV1483.1	701	35	12	25	1.07569	1.01525	0.985945	1
X031928	P9WGT5	RV0069C.1	458	17	8	11	1.01842	0.986722	1.05035	1
X031928	P9WGT7	RV0928.1	446	19	6	12	1.14569	1.12238	1.12621	1
X031928	P9WNS1	RV2870C.1	160	4	3	3	1.07899	1.08724	1.06837	1
X031928	P9WNS5	RV2697C.1	574	12	6	11	1.04216	1.07727	1.09313	1
X031928	I6XHI0	RV3541C.1	101	2	2	2	0.93996	1.01024	1.0587	1
X031928	I6YF11	RV3041C.1	195	6	2	2	1.03827	1.1011	1.06395	1
X031928	O06145	RV1628C.1	200	7	3	5	1.20827	1.21543	1.13626	1
X031928	P9WHP1	RV0408.1	613	22	8	14	0.987923	1.02565	1.02206	1
X031928	P9WHP7	RV2793C.1	208	10	3	3	1.01182	0.984065	0.931565	1
X031928	P9WPF5	RV1660.1	334	10	3	6	0.958837	1.03949	1.03575	1
X031928	I6XY36	RV1498A.1	173	11	2	4	0.963447	1.09802	1.29399	1
X031928	Q10896	RV0101.1	1092	55	20	22	0.766175	0.867049	0.957766	1
X031928	Q79FW0	RV0812.1	467	12	8	9	1.02745	1.02148	1.0352	1
X031928	P71615	RV2837C.1	775	18	9	10	1.00212	1.01328	1.06092	1
X031928	P9WJJ7	RV1596.1	415	27	7	16	0.997571	1.01921	1.04322	1
X031928	P9WJJ5	RV2421C.1	192	9	4	5	0.953834	0.950657	0.984252	1
X031928	P9WJJ3	RV2438C.1	693	34	13	19	1.10539	1.06191	1.07362	1
X031928	P9WJJ1	RV1812C.1	345	9	4	4	0.844072	0.886221	1.04363	1
X031928	P9WJJ9	RV1595.1	715	23	11	17	0.814701	0.818832	1.07926	1
X031928	P72007	RV1750C.1	263	9	4	4	1.16395	1.07892	1.04121	1
X031928	I6Y0R5	RV2447C.1	433	18	8	13	1.09689	1.05454	1.07206	1
X031928	P9WKH3	RV3592.1	218	18	2	10	1.18505	1.06615	1.01413	1
X031928	P9WKH5	RV2354.1	407	17	7	9	0.91263	0.996235	0.962006	1
X031928	I6X7Z3	RV3645.1	458	23	10	12	0.930186	0.8867	0.899101	1
X031928	P9WM23	RV1333.1	353	17	7	10	1.06466	1.07207	1.06584	1
X031928	P9WPE9	RV3417C.1	2294	218	29	139	1.0598	1.08263	1.08049	1
X031928	P9WPE7	RV0440.1	3268	965	41	509	1.05228	1.05754	1.04318	1
X031928	P9WPE1	RV2498C.1	351	17	6	14	1.02731	1.06214	1.08136	1
X031928	P9WPE3	RV1901.1	797	18	9	13	1.12952	1.13512	1.12178	1
X031928	P71976	RV1718.1	68	3	2	2	0.934188	1.03759	1.04479	1
X031928	P71977	RV1719.1	469	22	7	9	0.999444	1.0174	0.973925	1
X031928	I6XFS7	RV2966C.1	157	7	2	3	0.956736	0.924787	0.99962	1
X031928	O06413	RV0547C.1	156	10	4	4	0.86831	0.812884	0.885941	1
X031928	P9WJW5	RV1316C.1	142	7	3	5	1.17631	1.15614	1.22502	1
X031928	P9WQA9	RV3423C.1	281	14	4	9	1.04199	1.05981	1.10394	1
X031928	P9WJW7	RV2994.1	97	5	2	2	0.987297	0.965561	0.9381	1
X031928	P9WQA7	RV2298.1	372	14	6	9	0.740897	0.758206	0.845176	1
X031928	P9WQA1	RV3011C.1	957	40	12	20	1.00317	0.997853	0.975196	1
X031928	P9WGK3	RV3132C.1	1168	54	17	27	1.14029	1.13562	1.0985	1
X031928	P9WGK5	RV0490.1	404	21	6	9	1.14201	1.05522	1.08144	1
X031928	P9WGK7	RV0902C.1	677	27	8	10	1.10671	1.06364	1.05481	1
X031928	P9WGK9	RV3245C.1	423	21	5	7	0.766241	0.776972	0.797457	1
X031928	P9WMI7	RV0081.1	143	8	3	3	0.84917	0.889722	1.08576	1
X031928	O53581	RV3802C.1	181	12	3	9	1.01113	0.980104	0.914052	1
X031928	O53585	RV3808C.1	610	29	11	16	0.858809	0.815744	0.934537	1
X031928	P95148	RV1867.1	374	17	8	11	1.07395	1.04854	1.07812	1
X031928	Q79FJ2	RV1844C.1	203	11	5	7	0.91425	0.916366	1.02675	1
X031928	P95141	RV2950C.1	645	23	10	12	0.939149	0.95724	1.05211	1
X031928	P95144	RV1871C.1	246	16	4	7	1.12907	1.00969	1.0201	1
X031928	P95147	RV1868.1	203	12	4	4	0.929645	0.998441	1.07949	1
X031928	P95146	RV1869C.1	522	25	10	15	1.0744	1.07467	1.05868	1
X031928	O53726	RV0439C.1	249	12	4	6	0.878605	0.844869	0.871031	1
X031928	O07739	RV1893.1	352	19	5	8	0.874203	0.974324	0.877346	1
X031928	P9WP89	RV2070C.1	118	10	2	4	0.884198	0.873018	1.01943	1
X031928	P9WGV1	RV1392.1	1333	73	18	51	1.08739	1.11154	1.07004	1
X031928	P9WGV7	RV2554C.1	235	9	2	3	1.05649	1.06929	1.11411	1
X031928	P9WGV5	RV2953.1	787	31	10	20	0.842515	0.788083	0.811847	1
X031928	I6Y3Q0	RV3505.1	279	12	5	7	1.02872	1.09403	1.06447	1
X031928	I6Y3Q7	RV3510C.1	98	3	2	3	0.887968	0.977244	0.894697	1
X031928	P9WHR5	RV2223C.1	110	5	3	3	0.854901	0.882167	0.921612	1
X031928	P9WHR7	RV2720.1	579	15	6	8	1.0932	1.05834	1.03456	1
X031928	P9WHR1	RV2625C.1	745	31	11	18	1.05653	1.049	1.04972	1
X031928	P9WHR3	RV2224C.1	701	37	12	24	1.0641	1.045	1.00184	1
X031928	P9WJH5	RV3148.1	446	16	8	10	0.984252	1.01095	1.04401	1
X031928	P9WJH7	RV2445C.1	288	12	3	7	1.23077	1.16918	1.12969	1
X031928	P9WJH9	RV2913C.1	394	18	6	8	0.73201	0.786428	0.878591	1
X031928	O53260	RV3013.1	221	9	4	8	1.0113	1.01157	1.04038	1
X031928	O53910	RV1607.1	122	4	2	4	0.987366	1.00184	1.04759	1
X031928	O07717	RV1916.1	160	6	2	3	0.943785	0.948474	1.02739	1
X031928	I6XG13	RV3050C.1	217	8	3	3	0.735578	0.718232	0.729684	1
X031928	P9WFF7	RV2361C.1	129	11	3	6	1.06492	1.05557	1.12193	1
X031928	P9WFF3	RV3309C.1	245	12	4	9	1.00685	0.995484	1.05936	1
X031928	P9WFF1	RV1850.1	484	16	7	9	0.955628	0.969856	0.966681	1
X031928	P9WKJ3	RV3002C.1	654	28	10	19	1.05921	1.01174	1.02611	1
X031928	P9WI77	RV1743.1	382	15	5	7	1.01937	1.03397	1.01237	1
X031928	P9WKJ1	RV2131C.1	417	13	4	6	1.0485	1.00857	0.960431	1
X031928	P9WI75	RV1746.1	670	18	11	13	1.08959	1.00713	1.07816	1
X031928	P9WKJ7	RV3001C.1	912	62	15	37	1.02491	0.994974	1.03428	1
X031928	P9WI73	RV0410C.1	1075	36	19	24	1.03693	1.02522	1.0793	1
X031928	P9WKJ5	RV0189C.1	1260	57	17	36	1.04209	1.06623	1.08512	1
X031928	P9WI71	RV1266C.1	552	27	10	16	1.14829	1.11163	1.09552	1
X031928	P9WKJ9	RV1641.1	321	15	5	9	0.882373	0.807575	0.908358	1
X031928	P9WI79	RV0931C.1	664	41	11	29	1.00713	1.00811	1.02933	1
X031928	I6X7X3	RV3623.1	468	17	7	12	1.10938	1.11436	1.05818	1
X031928	P9WM03	RV1360.1	191	14	2	3	0.973833	1.03209	1.05454	1
X031928	P9WPG7	RV2612C.1	158	8	2	2	1.16587	1.29112	1.25822	1
X031928	O33291	RV2749.1	105	4	2	3	1.00797	1.03592	1.09236	1
X031928	P9WPG9	RV2289.1	253	16	5	8	0.741493	0.786616	0.787176	1
X031928	P9WHR9	RV3671C.1	376	10	3	5	1.05879	1.03843	0.996582	1
X031928	O05592	RV1006.1	864	28	11	15	1.06173	1.07039	1.02361	1
X031928	O05591	RV1005C.1	248	7	4	5	0.989738	1.00649	1.00186	1
X031928	O05598	RV1013.1	627	22	10	14	0.77814	0.737476	1.00597	1
X031928	P9WLA9	RV2411C.1	825	42	12	20	0.935395	0.959737	0.958484	1
X031928	P9WLA5	RV2557.1	150	6	3	6	0.668225	0.606062	1.05566	1
X031928	P9WLA3	RV2558.1	112	8	3	3	1.10898	1.17838	0.981357	1
X031928	P9WJU7	RV2942.1	597	21	9	11	0.767478	0.858502	0.809368	1
X031928	P9WGM9	RV0981.1	473	20	7	12	0.987223	0.97277	1.08893	1
X031928	P9WGM1	RV0903C.1	633	27	9	17	1.01278	1.03252	1.10009	1
X031928	P9WGM5	RV0844C.1	342	19	6	11	1.232	1.21671	1.20526	1
X031928	O07196	RV2694C.1	420	20	7	10	1.09322	1.07107	0.996815	1
X031928	P9WK49	RV1252C.1	53	2	2	2	1.03552	1.00348	1.00862	1
X031928	P9WK45	RV1411C.1	392	24	5	16	1.12473	1.11459	1.07079	1
X031928	P9WK47	RV1368.1	408	15	4	6	1.06744	1.01565	1.04089	1
X031928	I6Y4D2	RV3717.1	208	11	3	3	1.08281	1.05721	1.25427	1
X031928	P9WMF1	RV0880.1	266	13	5	8	1.0518	1.04307	1.11053	1
X031928	P9WMF3	RV2282C.1	178	8	4	5	0.828167	0.847163	0.986708	1
X031928	P9WMF5	RV1985C.1	92	3	2	2	0.972162	0.94179	1.01241	1
X031928	O33332	RV2790C.1	338	16	7	10	0.935661	0.901283	1.03292	1
X031928	P9WN47	RV3701C.1	314	12	4	5	0.857731	0.875743	1.02797	1
X031928	P9WJN3	RV1170.1	114	4	2	3	1.04412	1.03499	1.06658	1
X031928	P9WJN1	RV1082.1	244	23	3	5	1.00895	0.988112	1.00264	1
X031928	P9WJN7	RV1229C.1	597	29	9	14	0.971359	0.988712	1.0308	1
X031928	P9WJN5	RV0985C.1	127	6	2	2	0.822205	0.841505	0.877632	1
X031928	P9WIZ1	RV2718C.1	320	13	6	9	0.974864	1.02447	0.995347	1
X031928	P9WIZ7	RV3131.1	545	25	9	15	1.22184	1.21379	1.14088	1
X031928	P9WIZ9	RV2032.1	1026	65	15	40	1.14883	1.14802	1.01843	1
X031928	P9WFD5	RV2624C.1	980	45	14	31	1.10207	1.06718	1.01693	1
X031928	P9WFD7	RV2623.1	707	62	8	50	1.05809	1.06495	0.995732	1
X031928	O33298	RV2756C.1	173	9	2	2	0.759996	0.729657	0.840547	1
X031928	P9WFD9	RV2028C.1	484	17	7	10	0.922058	0.972879	1.06838	1
X031928	P9WI55	RV3628.1	420	41	7	35	1.1096	1.12411	1.11887	1
X031928	P9WI57	RV2783C.1	2086	127	31	82	1.05422	1.06186	1.00989	1
X031928	P9WKD5	RV2149C.1	360	13	3	3	1.09509	1.0692	1.05398	1
X031928	P9WKD7	RV2465C.1	436	22	5	11	1.1631	1.18306	1.18236	1
X031928	P9WKD3	RV2068C.1	155	8	4	4	1.09175	1.0247	1.11126	1
X031928	O53931	RV1780.1	408	19	7	14	1.05863	1.03736	1.10274	1
X031928	O53930	RV1779C.1	807	23	11	15	1.03582	1.10187	1.01267	1
X031928	P0CG95	RV3118.1	460	29	5	16	1.33687	1.34239	1.10782	1
X031928	P9WM63	RV0102.1	136	6	2	3	0.885831	0.918082	0.885131	1
X031928	P9WPA1	RV3600C.1	318	12	3	6	1.04096	1.03671	1.02262	1
X031928	P9WPA3	RV1631.1	493	20	9	12	1.0686	1.00787	1.05086	1
X031928	P9WPA5	RV2965C.1	269	9	5	7	1.05001	1.05912	1.10533	1
X031928	P9WPA9	RV1712.1	440	18	5	7	1.04878	1.02812	1.06719	1
X031928	I6YCC4	RV3529C.1	321	7	3	3	0.95151	1.00559	0.994852	1
X031928	P9WMY1	RV0539.1	199	8	2	2	0.846965	0.717783	0.874788	1
X031928	P9WMY3	RV3265C.1	137	6	2	2	0.703828	0.66983	0.768596	1
X031928	P9WMY7	RV0486.1	329	12	5	5	0.825591	0.764851	0.858394	1
X031928	P9WMY9	RV3032.1	124	5	2	3	0.695883	0.813006	0.933543	1
X031928	P9WLC7	RV2307C.1	235	10	5	6	1.09376	1.07888	1.08981	1
X031928	P9WG81	RV3356C.1	615	23	10	15	1.01016	1.00807	1.02493	1
X031928	P9WG89	RV0783C.1	98	4	2	2	0.652132	0.708376	0.758439	1
X031928	O07721	RV1912C.1	173	6	4	4	0.832542	0.755944	0.921348	1
X031928	P9WNY3	RV0770.1	210	7	4	6	1.07109	1.14572	0.996175	1
X031928	P9WNY1	RV0458.1	510	22	8	11	1.0814	1.06448	1.01278	1
X031928	P9WNY7	RV2344C.1	1075	42	16	26	1.07568	1.07782	1.05329	1
X031928	P9WNY5	RV0751C.1	555	14	8	11	1.04886	1.05197	1.05943	1
X031928	P9WNY9	RV0561C.1	115	10	2	2	0.786909	0.728106	0.901149	1
X031928	P9WFY1	RV1613.1	590	18	7	11	1.17764	1.13478	1.12283	1
X031928	P9WFY7	RV2906C.1	180	11	5	8	1.04472	1.00239	1.04113	1
X031928	O50460	RV1245C.1	812	37	11	26	1.00293	1.0055	1.03137	1
X031928	O50461	RV1246C.1	125	4	2	3	1.0403	1.01265	1.08937	1
X031928	P9WK67	RV2905.1	236	3	3	3	0.86057	0.835133	0.921473	1
X031928	P9WK65	RV2945C.1	517	25	7	21	0.970319	0.979013	1.04977	1
X031928	Q6MX39	RV0469.1	660	37	11	28	1.02544	1.02893	1.12168	1
X031928	P9WK61	RV3763.1	304	12	4	9	1.06173	1.06396	1.10558	1
X031928	Q6MX34	RV0511.1	1005	31	14	22	0.923373	0.903307	1.00436	1
X031928	I6Y4Z9	RV0857.1	125	9	3	5	0.920907	0.847521	0.945998	1
X031928	P9WP95	RV0255C.1	433	14	6	6	0.862778	0.893184	1.05267	1
X031928	P9WP97	RV2848C.1	209	6	2	2	0.830927	0.85771	0.907075	1
X031928	P9WH91	RV1642.1	96	4	2	3	0.916854	0.848716	0.891901	1
X031928	P9WH95	RV0634B.1	234	18	5	9	1.74631	1.73245	1.76963	1
X031928	P9WFU7	RV1640C.1	637	28	14	15	0.76508	0.84319	0.879104	1
X031928	Q50584	RV1523.1	201	15	5	10	1.15751	1.06012	1.03064	1
X031928	P9WMD9	RV0472C.1	236	10	3	3	0.986469	0.969479	0.995308	1
X031928	P9WMD1	RV1556.1	261	10	3	4	1.14775	1.21298	1.16865	1
X031928	P9WMD7	RV0767C.1	189	5	4	5	1.16146	1.16569	1.17819	1
X031928	O53896	RV0983.1	808	20	9	12	1.0205	1.02916	1.11186	1
X031928	O53897	RV0984.1	574	29	9	22	1.09168	1.07023	1.08392	1
X031928	O53546	RV3501C.1	260	12	5	7	1.02988	1.11694	1.05318	1
X031928	P95189	RV3137.1	249	16	5	8	1.0222	1.06338	1.04501	1
X031928	P95185	RV3141.1	410	14	5	10	1.10035	1.122	1.11478	1
X031928	L7N684	RV2141C.1	818	31	13	19	1.0611	1.06139	1.04006	1
X031928	L7N687	RV3322C.1	144	11	2	2	0.93721	1.01286	0.847043	1
X031928	L7N686	RV0078A.1	419	22	5	5	1.03913	1.05972	0.989742	1
X031928	O33358	RV0513.1	300	12	6	8	1.32687	1.18803	1.13255	1
X031928	L7N689	RV1033C.1	152	9	3	3	0.935396	0.922398	1.0231	1
X031928	Q79FN7	RV1479.1	993	81	15	52	0.992584	1.01579	1.0748	1
X031928	O53762	RV0565C.1	80	5	2	2	0.754375	0.618128	0.76897	1
X031928	O53764	RV0567.1	490	16	9	9	0.889501	0.888019	1.06328	1
X031928	O69704	RV3737.1	246	14	2	4	0.911725	0.907229	0.848815	1
X031928	P9WIE1	RV2521.1	216	19	3	8	1.03391	0.983027	0.977194	1
X031928	P9WIE5	RV1908C.1	1103	82	16	44	1.02993	1.04874	1.00778	1
X031928	P9WG29	RV1009.1	156	5	3	3	1.06709	1.01993	0.999408	1
X031928	I6X552	RV2698.1	204	6	3	4	1.07266	0.9151	0.881515	1
X031928	I6Y8K3	RV0737.1	154	12	2	3	1.10404	1.24763	1.17423	1
X031928	I6Y3U6	RV3550.1	328	10	6	7	1.05434	1.05494	1.07263	1
X031928	O07256	RV0332.1	122	9	3	4	1.00027	0.956403	1.02975	1
X031928	O07255	RV0331.1	378	19	6	13	1.04732	1.04621	1.03583	1
X031928	O07254	RV0330C.1	154	3	2	2	1.02926	0.977967	1.08815	1
X031928	P9WLX7	RV1424C.1	129	4	2	3	1.12404	1.00414	0.920977	1
X031928	P9WLX5	RV1480.1	369	28	6	11	0.979349	0.970848	1.04323	1
X031928	P9WLX3	RV1486C.1	296	6	4	4	0.888907	0.965853	1.12927	1
X031928	P9WJL5	RV2155C.1	306	9	4	5	1.03469	1.01232	1.0661	1
X031928	P9WJL7	RV2152C.1	710	34	10	13	1.02666	1.00605	1.08333	1
X031928	P9WJL1	RV2157C.1	598	16	4	6	1.09841	1.09918	1.12018	1
X031928	P9WIX1	RV3152.1	249	4	3	3	1.14027	1.22976	1.32372	1
X031928	I6Y778	RV0242C.1	1332	74	14	42	0.941377	0.868859	0.914858	1
X031928	P9WKF7	RV2378C.1	180	10	2	2	0.781009	0.880874	1.03134	1
X031928	P9WKF5	RV0733.1	884	38	11	22	1.27735	1.2792	1.27728	1
X031928	P9WFB9	RV0301.1	209	6	3	4	1.18581	1.11285	1.14447	1
X031928	P9WKF1	RV1031.1	208	9	5	7	0.885317	0.873004	0.843344	1
X031928	I6Y0L1	RV2380C.1	1130	42	20	23	0.659203	0.761601	0.974318	1
X031928	Q93IG6	RV3365C.1	1045	34	15	17	0.83254	0.832296	0.896224	1
X031928	P9WM41	RV1278.1	703	37	12	17	0.887073	0.885608	0.983363	1
X031928	P9WM45	RV1269C.1	164	5	2	3	1.35723	1.34197	1.40936	1
X031928	O53377	RV3327.1	99	7	2	2	0.940488	0.934343	0.908898	1
X031928	O53371	RV3319.1	385	21	9	12	0.987007	0.979474	1.00745	1
X031928	O53370	RV3318.1	959	60	19	41	1.03329	1.03197	1.06265	1
X031928	P9WPC3	RV2460C.1	330	33	9	18	1.17155	1.14715	1.09225	1
X031928	P9WPC1	RV1331.1	108	4	2	2	1.37156	1.44371	1.49562	1
X031928	O53379	RV3329.1	356	17	6	9	1.01397	0.971151	1.04993	1
X031928	P9WPC5	RV2461C.1	521	26	6	14	1.08881	1.09294	1.13455	1
X031928	P71914	RV2435C.1	80	6	2	2	0.902241	0.953545	0.929954	1
X031928	P71913	RV2436.1	74	3	2	2	0.948531	0.992751	0.978244	1
X031928	O07406	RV0161.1	734	23	6	10	0.997305	0.997583	0.973841	1
X031928	P9WNW9	RV1599.1	555	20	8	12	1.10041	1.11651	1.00251	1
X031928	P9WNW5	RV3586.1	471	12	7	8	1.03099	1.11088	1.06365	1
X031928	P9WGA7	RV2235.1	130	5	3	3	0.923854	0.880475	0.910826	1
X031928	P9WNW7	RV3568C.1	633	29	12	18	0.98035	1.01492	0.983481	1
X031928	P9WGA5	RV2603C.1	317	23	5	11	1.0831	1.00978	1.0253	1
X031928	P9WNW1	RV2343C.1	528	25	7	10	1.0275	0.948762	1.12504	1
X031928	P9WGA3	RV0294.1	313	16	5	5	0.90462	0.940385	1.03156	1
X031928	P9WNW3	RV0001.1	504	23	8	13	0.990426	0.970637	0.979791	1
X031928	P9WGA1	RV2094C.1	198	9	2	3	0.734616	0.77606	0.940326	1
X031928	O06311	RV0361.1	522	28	10	23	1.02008	0.996346	0.986658	1
X031928	O06312	RV0362.1	220	9	4	4	1.05822	1.05217	1.03254	1
X031928	P9WK05	RV2733C.1	468	20	9	10	1.02345	0.974224	1.06851	1
X031928	P9WK07	RV1133C.1	2534	245	28	150	1.09108	1.1162	1.08574	1
X031928	O53530	RV2256C.1	153	5	2	3	0.993743	0.975153	1.007	1
X031928	Q6MX15	RV3077.1	337	13	4	4	0.860973	0.851847	0.864321	1
X031928	O53564	RV3519.1	663	25	12	20	1.03853	0.957644	0.882851	1
X031928	O53565	RV3520C.1	372	19	4	14	1.11135	1.09342	1.09349	1
X031928	O53566	RV3521.1	58	2	2	2	0.830298	1.1246	0.895785	1
X031928	O53567	RV3522.1	185	7	2	4	1.04459	0.942484	1.01325	1
X031928	I6X827	RV3683.1	399	11	7	8	1.06377	0.956888	0.895897	1
X031928	O53749	RV0464C.1	147	5	2	3	1.02548	0.926166	1.03437	1
X031928	O69729	RV3764C.1	98	9	2	2	1.05076	0.933894	0.83708	1
X031928	O69721	RV3754.1	745	23	6	9	1.07082	1.04869	1.07497	1
X031928	O69720	RV3753C.1	202	7	2	3	1.13945	1.06921	1.04024	1
X031928	O69727	RV3761C.1	750	32	11	23	0.954408	0.982435	1.04379	1
X031928	O69726	A0A089QVZ9_MYCTU	99	7	2	3	0.968787	0.994486	1.06496	1
X031928	O69724	RV3758C.1	334	11	5	7	0.936239	0.89474	1.01171	1
X031928	P9WIC9	RV0489.1	633	31	9	21	1.02542	1.06463	1.02931	1
X031928	P9WIC3	RV3838C.1	506	28	8	22	1.08151	1.10228	1.03638	1
X031928	P9WIC7	RV2419C.1	359	11	4	7	1.0411	1.05631	1.04232	1
X031928	P9WIC5	RV2949C.1	388	15	6	11	0.85923	0.839923	1.06269	1
X031928	P9WN85	RV2359.1	198	7	3	4	0.830741	0.784229	0.823499	1
X031928	P9WN87	RV1909C.1	242	7	4	5	1.27397	1.27122	1.28424	1
X031928	P9WN81	RV2249C.1	630	18	10	11	1.05725	1.05191	1.04117	1
X031928	P9WN83	RV1436.1	1010	47	16	33	0.97587	0.935268	1.04431	1
X031928	O07191	RV2689C.1	360	9	5	7	0.841086	0.874241	0.935015	1
X031928	P9WF87	RV0240.1	173	3	2	2	1.16581	1.15185	1.11002	1
X031928	P9WF83	RV0598C.1	124	3	2	2	1.06897	1.05671	1.08378	1
X031928	I6Y8I5	RV0712.1	200	6	3	5	1.05425	1.08042	1.0504	1
X031928	P9WPX9	RV2538C.1	269	18	5	9	1.02526	1.00083	1.02448	1
X031928	P9WPX3	RV3709C.1	1179	58	17	38	1.09494	1.07673	1.10724	1
X031928	P9WPX1	RV1294.1	941	35	17	25	0.978638	1.00087	1.06107	1
X031928	O07238	RV0311.1	257	15	4	8	1.13004	1.15918	1.11213	1
X031928	O07230	RV0303.1	685	26	12	17	1.00836	0.997008	0.961461	1
X031928	O07235	RV0308.1	120	9	2	8	0.76836	0.893626	0.844728	1
X031928	O07237	RV0310C.1	125	5	2	4	0.909985	0.947356	0.974782	1
X031928	P9WLZ3	RV1367C.1	363	11	7	7	1.0652	1.03588	1.0783	1
X031928	P9WLZ5	RV1366.1	125	6	3	5	0.972004	1.00639	1.06891	1
X031928	P9WLZ7	RV1364C.1	791	23	10	12	0.935037	0.939834	1.02207	1
X031928	I6Y1G3	RV2670C.1	240	11	3	3	1.07652	1.08816	1.01114	1
X031928	P9WJB7	RV3849.1	550	33	10	21	1.11051	1.14593	1.1603	1
X031928	P9WJB5	RV0019C.1	388	11	6	8	1.04243	1.01639	0.989169	1
X031928	I6Y1G8	RV2675C.1	137	9	2	4	0.950294	0.969358	1.00041	1
X031928	I6YEU0	RV2967C.1	1476	61	25	35	0.909375	0.98291	0.962586	1
X031928	O53978	RV1977.1	398	23	9	12	1.09346	1.09924	1.10343	1
X031928	O53977	RV1976C.1	192	5	2	3	1.06377	1.10623	1.03953	1
X031928	P96281	RV0435C.1	774	35	12	16	1.04025	1.05036	1.08362	1
X031928	P96280	RV0434.1	138	7	3	3	0.831312	0.764717	0.860811	1
X031928	P96285	RV2946C.1	381	17	9	12	0.829239	0.875841	1.00217	1
X031928	P96284	RV2947C.1	255	7	2	2	0.678773	0.72898	1.07583	1
X031928	P9WNF9	RV3854C.1	159	6	3	3	0.137466	0.13749	0.833655	1
X031928	P9WNF7	RV3083.1	349	21	6	10	16.1865	17.4211	0.570572	1
X031928	P71707	RV0050.1	1000	33	14	20	1.11354	1.04832	1.04104	1
X031928	P71701	RV0044C.1	315	18	5	11	1.0986	1.06112	1.04304	1
X031928	P71708	RV0051.1	152	5	2	2	1.10601	1.11498	1.04764	1
X031928	O53353	RV3260C.1	99	2	2	2	1.1625	1.23149	1.52545	1
X031928	O53352	RV3259.1	97	5	2	2	0.966367	0.987191	0.971535	1
X031928	O53641	RV0158.1	280	15	5	8	1.08272	1.07768	1.08247	1
X031928	P9WLG7	RV2240C.1	210	8	2	2	0.944925	1.11989	1.06701	1
X031928	O07428	RV0184.1	243	10	4	4	0.730524	0.692828	0.784642	1
X031928	O07424	RV0180C.1	392	14	7	11	1.13462	1.03902	1.06704	1
X031928	O07427	RV0183.1	824	41	12	25	1.05826	1.03175	1.02512	1
X031928	O07421	RV0177.1	362	14	5	8	0.971764	0.84164	0.880681	1
X031928	O07422	RV0178.1	799	20	9	16	1.13113	0.987654	1.0142	1
X031928	P9WIN5	RV2939.1	107	10	2	4	0.963309	0.996842	1.06298	1
X031928	P9WGC1	RV1339.1	256	9	4	8	1.00326	1.01838	1.01166	1
X031928	P9WGC5	RV0951.1	1387	109	18	66	1.07516	1.06688	1.03213	1
X031928	P9WGC7	RV0952.1	886	74	11	50	1.08816	1.09843	1.05273	1
X031928	P9WNU7	RV2097C.1	699	26	7	13	0.834129	0.872996	0.96327	1
X031928	P9WNU5	RV1629.1	1594	67	21	36	1.09133	1.06207	1.0521	1
X031928	P9WNU3	RV2090.1	217	8	5	5	0.904087	0.953956	0.992878	1
X031928	P9WNU1	RV0002.1	696	45	11	34	1.04115	1.04452	1.03371	1
X031928	P9WNU9	RV2112C.1	815	44	12	23	1.07067	1.06243	1.03903	1
X031928	P9WP59	RV0695.1	96	8	2	4	1.07959	1.18014	1.06412	1
X031928	P9WK21	RV0734.1	340	14	3	6	1.05055	1.02913	0.944408	1
X031928	P9WK27	RV3282.1	233	14	4	5	0.986589	0.995788	1.05288	1
X031928	O53500	RV2102.1	173	4	3	3	0.730443	0.787615	0.888007	1
X031928	O53506	RV2172C.1	732	25	9	11	1.20178	1.2109	1.07782	1
X031928	O53507	RV2173.1	363	12	4	5	1.06959	1.06267	1.06231	1
X031928	O53504	RV2170.1	277	12	4	4	0.981778	1.03686	1.08606	1
X031928	O53505	RV2171.1	124	4	2	2	1.11623	1.05394	1.10475	1
X031928	O53509	RV2175C.1	124	6	2	2	1.42788	1.4858	1.42896	1
X031928	O86327	RV2420C.1	174	6	3	4	0.868234	0.884413	0.897647	1
X031928	P9WHE5	RV0640.1	530	34	7	20	1.11112	1.09462	1.07397	1
X031928	P9WHE7	RV0651.1	776	38	9	18	1.31723	1.3102	1.31459	1
X031928	P9WHE1	RV3443C.1	150	6	5	6	0.73364	0.775203	1.006	1
X031928	P9WHE3	RV0652.1	596	58	9	45	0.946735	0.946423	1.038	1
X031928	O05307	RV1206.1	939	32	14	19	0.950854	0.955466	0.997949	1
X031928	O05305	RV1204C.1	358	19	5	7	0.933011	0.891814	1.05503	1
X031928	P9WIA3	RV2368C.1	351	12	4	5	0.838633	0.796367	0.868041	1
X031928	I6XEI0	RV2520C.1	159	13	3	5	0.742531	0.831227	0.896502	1
X031928	P9WN69	RV0946C.1	583	23	5	8	1.08516	1.05598	1.00798	1
X031928	P9WN67	RV3634C.1	413	16	4	10	1.07903	1.09524	1.03502	1
X031928	P9WN65	RV3464.1	658	32	10	20	1.06178	1.04378	1.0583	1
X031928	P9WN61	RV3009C.1	1101	60	16	33	1.03792	1.04692	1.04306	1
X031928	O05854	RV3212.1	258	13	3	4	0.994377	0.96345	0.96551	1
X031928	I6WYY7	RV0636.1	375	23	8	18	1.0637	1.03349	1.08149	1
X031928	P9WPZ5	RV0858C.1	497	19	9	15	1.0727	1.07561	1.03569	1
X031928	P9WPZ7	RV1655.1	599	25	8	17	1.07919	1.10629	1.09282	1
X031928	P9WPZ1	RV1496.1	369	11	7	11	1.07469	1.02587	1.02953	1
X031928	P9WPZ3	RV1653.1	344	9	2	2	1.15654	0.990782	1.10886	1
X031928	P9WPZ9	RV1652.1	580	21	7	14	1.04858	1.05514	1.05046	1
X031928	O53360	RV3308.1	236	5	4	4	1.02994	0.996143	1.08229	1
X031928	O33230	RV2725C.1	226	11	3	3	0.890625	0.862022	0.947364	1
X031928	P9WFN1	RV2140C.1	394	23	6	17	1.10137	1.06628	1.07187	1
X031928	I6XU97	RV0045C.1	382	21	6	13	1.16881	1.13312	1.07705	1
X031928	P95160	RV1854C.1	324	13	7	11	0.615684	0.697958	0.713753	1
X031928	P9WKB3	RV2484C.1	272	9	4	6	1.08989	1.03278	0.969465	1
X031928	P9WKB1	RV3087.1	640	41	9	26	13.1288	11.834	0.726332	1
X031928	P9WKB5	RV2285.1	512	16	8	9	0.915371	0.968118	0.937362	1
X031928	I6XES4	RV2622.1	141	11	3	3	0.766108	0.804853	0.818865	1
X031928	P96265	RV0419.1	346	11	6	7	1.09252	1.11369	1.0552	1
X031928	P96264	RV0418.1	877	29	12	21	1.07864	1.04687	1.08304	1
X031928	P96267	RV0421C.1	223	9	3	5	0.997722	0.941895	1.02546	1
X031928	P96261	RV0415.1	145	3	3	3	0.926718	0.905622	0.8994	1
X031928	I6Y340	RV0216.1	338	13	5	6	0.986708	1.02137	1.0148	1
X031928	O08446	RV0324.1	194	8	3	3	1.01013	1.06348	1.13754	1
X031928	P71725	RV2418C.1	174	2	2	2	1.00388	0.94202	0.956367	1
X031928	O53335	RV3189.1	108	3	2	2	0.754606	0.85907	0.826629	1
X031928	O53334	RV3188.1	141	6	3	3	1.02209	0.93933	0.994219	1
X031928	O53336	RV3190C.1	73	9	2	2	0.93485	0.86813	0.95185	1
X031928	P9WMS5	RV3376.1	214	7	3	4	0.943181	0.922134	1.05232	1
X031928	P9WMS3	RV2296.1	576	32	7	13	1.01635	1.00854	1.01659	1
X031928	P9WMS1	RV1833C.1	412	26	9	11	1.16465	1.06731	0.899671	1
X031928	I6YB49	RV3091.1	365	12	7	7	0.73621	0.777575	0.869577	1
X031928	O05819	RV2379C.1	783	33	12	15	0.87436	0.894467	1.02121	1
X031928	I6Y7V6	RV1925.1	893	61	15	42	0.954745	0.961213	1.03538	1
X031928	P9WL95	RV2568C.1	347	14	5	9	0.987646	0.999923	1.06087	1
X031928	P9WL97	RV2567.1	727	28	12	16	0.982697	0.991878	1.09598	1
X031928	P9WL93	RV2569C.1	398	18	6	9	1.07552	1.02047	1.10459	1
X031928	Q50662	RV2303C.1	130	5	3	3	0.93586	1.06462	1.02208	1
X031928	O06359	RV3649.1	174	9	2	2	0.994329	1.0532	1.06017	1
X031928	P9WNS3	RV2682C.1	709	19	10	14	1.05575	1.06102	1.0196	1
X031928	P9WGE1	RV3687C.1	61	4	2	2	0.967886	0.957887	1.05283	1
X031928	P9WGE7	RV3846.1	311	46	4	33	1.09318	1.07935	1.04087	1
X031928	P9WNS7	RV0823C.1	234	10	4	4	0.787603	0.826608	0.858824	1
X031928	O06350	RV3487C.1	129	5	2	3	0.768934	0.825251	0.852035	1
X031928	P9WGE9	RV0432.1	125	4	2	3	0.956385	0.826807	0.824031	1
X031928	P9WFR9	RV2764C.1	183	12	5	7	0.975757	0.95377	1.03466	1
X031928	P9WKV1	RV0485.1	188	8	4	4	1.00589	1.08724	0.868031	1
X031928	P9WP77	RV1173.1	968	38	13	20	0.998418	0.97696	1.02423	1
X031928	P9WP73	RV2388C.1	156	8	2	3	0.87129	0.995992	0.877264	1
X031928	P9WP71	RV3043C.1	342	27	6	20	0.990605	1.0931	1.09697	1
X031928	Q6MX51	RV0296C.1	584	26	11	13	1.05224	1.08022	1.02339	1
X031928	P9WP79	RV3262.1	417	9	7	8	1.01521	0.963542	1.03669	1
X031928	O53838	RV0827C.1	120	3	3	3	1.33203	1.32426	1.30715	1
X031928	O53520	RV2186C.1	163	6	2	3	0.999018	0.986432	1.07144	1
X031928	O53521	RV2187.1	934	36	15	25	0.966753	0.988491	1.02231	1
X031928	O53830	RV0818.1	563	23	8	13	0.829403	0.848741	0.998371	1
X031928	P9WHG9	RV2583C.1	1003	43	17	20	0.828278	0.848802	0.970914	1
X031928	P9WHG3	RV1299.1	896	27	9	17	1.1124	1.11519	1.11908	1
X031928	P9WHG1	RV3105C.1	711	28	9	13	1.02234	1.02075	1.04087	1
X031928	O53789	RV0681.1	344	10	4	4	0.939751	0.968596	0.918415	1
X031928	P95290	RV1923.1	308	10	4	4	1.13461	1.11059	1.06217	1
X031928	O53780	RV0583C.1	147	10	3	5	1.0135	0.969135	1.06339	1
X031928	O53781	RV0585C.1	131	11	2	2	1.02887	1.22274	1.14684	1
X031928	P96923	RV0633C.1	158	6	3	3	0.822195	0.905386	1.00354	1
X031928	Q79G13	RV0062.1	328	16	3	5	0.893385	0.97454	0.931467	1
X031928	O06633	RV0801.1	267	21	5	17	1.15481	1.12357	1.09265	1
X031928	P9WN41	RV3441C.1	889	37	14	25	0.999778	0.995284	1.06548	1
X031928	P9WN43	RV1213.1	713	16	10	14	1.07121	1.0309	1.03994	1
X031928	P9WN45	RV1326C.1	394	15	7	8	1.05844	1.04024	0.996359	1
X031928	I6XEH5	RV2515C.1	312	15	6	6	0.946126	0.914935	0.941875	1
X031928	O06381	RV3626C.1	563	18	9	11	0.832348	0.812126	0.842837	1
X031928	P9WPT9	RV0103C.1	447	19	6	8	0.889699	0.932214	1.04565	1
X031928	P9WPT1	RV0908.1	614	19	8	11	1.00093	1.03797	1.06813	1
X031928	O65936	RV1751.1	445	29	8	9	0.642038	0.679135	0.813542	1
X031928	O65934	RV1747.1	796	35	12	24	0.975957	0.955386	0.973045	1
X031928	I6Y9Q3	RV1131.1	601	34	9	15	0.958073	0.94015	1.01314	1
X031928	P9WJF3	RV0008C.1	167	6	3	3	1.10923	0.980791	0.864066	1
X031928	P9WJF1	RV3790.1	617	40	9	20	1.08265	1.02631	1.04425	1
X031928	P9WJF9	RV2821C.1	299	10	3	3	1.38956	1.38904	1.13851	1
X031928	P71947	RV2650C.1	113	8	2	3	0.910313	0.88562	0.985159	1
X031928	I6Y1K7	RV2735C.1	175	8	3	3	0.913422	0.950112	0.956613	1
X031928	O06576	RV1124.1	248	9	5	6	0.93976	0.841239	0.90008	1
X031928	P9WMZ3	RV2188C.1	287	13	4	5	0.904368	0.820222	0.865278	1
X031928	P9WFL3	RV3193C.1	1311	53	19	26	0.964495	0.955132	0.913831	1
X031928	P9WFL5	RV0064.1	129	14	4	4	0.849358	0.859944	0.882961	1
X031928	I6XVW9	RV0663.1	293	10	4	5	0.838587	0.806204	0.992597	1
X031928	O53311	RV3161C.1	467	22	8	13	1.04282	1.04133	1.02458	1
X031928	O53310	RV3160C.1	233	5	3	4	0.994444	0.990113	1.02287	1
X031928	O53314	RV3164C.1	233	15	4	5	1.00351	0.994264	1.19379	1
X031928	P71741	RV2402.1	552	28	7	13	1.03979	1.06486	1.02147	1
X031928	O53319	RV3169.1	282	9	4	6	1.03484	0.993484	1.00021	1
X031928	P71745	RV2399C.1	140	5	3	3	1.179	1.14558	1.12889	1
X031928	P71744	RV2400C.1	365	12	5	10	1.42466	1.41048	1.14806	1
X031928	P96246	RV3832C.1	169	3	2	2	1.01733	1.00537	1.05015	1
X031928	P96241	RV3837C.1	356	15	4	7	0.998402	0.964198	1.0226	1
X031928	P9WMQ1	RV0949.1	823	31	16	21	1.05763	1.00708	0.967975	1
X031928	P9WMQ3	RV0630C.1	420	15	6	9	0.763457	0.815444	0.89098	1
X031928	P9WMQ7	RV2973C.1	173	16	3	3	0.983177	1.03901	1.01874	1
X031928	L0TDE1	RV3731.1	117	8	3	3	0.84506	0.818087	0.872435	1
X031928	I6X658	RV3066.1	122	4	2	2	1.07	1.10389	1.08001	1
X031928	I6XF25	RV2691.1	872	29	11	22	1.07196	1.06717	1.02361	1
X031928	P9WG05	RV0929.1	46	11	2	2	1.04923	0.932672	1.09357	1
X031928	I6Y8X0	RV0840C.1	206	4	3	3	0.96123	0.99494	1.00354	1
X031928	I6XHX8	RV3672C.1	385	16	6	10	0.992637	0.968763	0.987961	1
X031928	Q50681	RV2284.1	90	6	2	2	0.763857	0.821045	0.769636	1
X031928	P9WGG9	RV3414C.1	343	13	4	4	1.02304	1.05265	1.09263	1
X031928	P9WNQ3	RV0290.1	195	10	5	10	1.0433	1.00542	1.02145	1
X031928	P9WGG5	RV0182C.1	422	11	7	9	1.09607	1.10334	1.10356	1
X031928	P9WNQ7	RV3877.1	214	8	4	5	1.04672	1.07569	1.0196	1
X031928	P9WNQ5	RV3887C.1	175	6	3	3	1.058	1.06958	1.08283	1
X031928	O05882	RV3237C.1	415	19	9	13	1.1183	1.08627	1.05425	1
X031928	O53816	RV0753C.1	1063	32	15	21	1.07184	1.0709	1.03724	1
X031928	I6X654	RV3061C.1	567	24	8	11	1.00154	1.04576	1.03957	1
X031928	P9WP11	RV1558.1	258	16	4	9	1.34396	1.27711	1.29016	1
X031928	P9WP13	RV1261C.1	227	9	5	6	1.14055	1.07819	1.01916	1
X031928	P9WP17	RV0321.1	176	12	3	3	1.10614	1.08292	1.0298	1
X031928	P9WP19	RV2726C.1	387	16	5	10	1.12854	1.09212	1.07717	1
X031928	I6Y4R2	RV0752C.1	240	12	3	6	1.20223	1.16441	1.11242	1
X031928	P9WHA1	RV1298.1	258	11	5	7	1.24192	1.21692	1.17482	1
X031928	P9WHA3	RV0722.1	181	7	3	5	1.11418	1.04733	1.11544	1
X031928	P96900	RV3295.1	517	20	9	14	1.03277	1.11952	1.06871	1
X031928	I6X9R9	RV0768.1	230	9	2	4	0.977841	1.07491	1.02851	1
X031928	O06579	RV1127C.1	238	5	5	5	0.954129	0.934127	0.974958	1
X031928	I6Y2I9	RV3092C.1	218	8	4	6	0.997888	0.960083	1.06837	1
X031928	P9WIM7	RV1078.1	304	18	4	10	1.17799	1.31201	1.33272	1
X031928	P9WN23	RV2470.1	389	12	7	8	0.731798	0.757878	0.816116	1
X031928	O06614	RV1576C.1	335	13	2	2	0.75356	0.762136	0.987666	1
X031928	P9WN29	RV2918C.1	371	19	6	8	0.899701	0.89643	0.96307	1
X031928	O06610	RV1580C.1	198	11	2	6	1.22421	1.15062	1.3837	1
X031928	P9WL55	RV2636.1	134	8	2	4	0.72826	0.771513	0.795533	1
X031928	O69697	RV3730C.1	446	21	7	12	0.986827	0.988422	0.961051	1
X031928	O69696	RV3729.1	321	21	5	5	1.00506	0.994995	1.01387	1
X031928	O69695	RV3728.1	79	12	2	2	0.864823	0.897001	0.871402	1
X031928	O69693	RV3726.1	339	13	7	9	0.926368	0.894497	0.950814	1
X031928	O69690	RV3723.1	149	4	2	3	0.386883	0.373927	0.339524	1
X031928	I6Y8S6	RV0787A.1	163	11	2	5	1.75187	1.76725	1.79107	1
X031928	P9WPV9	RV3552.1	312	11	4	5	1.08599	1.05165	1.07226	1
X031928	P9WPV1	RV1311.1	299	21	4	14	1.15932	1.01997	0.92917	1
X031928	P9WPV3	RV1307.1	1193	72	16	45	1.13322	1.11992	1.06123	1
X031928	P9WPV5	RV1306.1	566	38	12	28	1.00502	1.06505	1.03678	1
X031928	P9WPV7	RV1304.1	100	6	2	3	1.3183	1.75979	1.44933	1
X031928	I6YA00	RV2674.1	222	9	2	7	0.938985	0.901432	0.917124	1
X031928	I6YA03	RV2679.1	154	8	2	2	1.01548	0.986494	1.05947	1
X031928	P9WLP7	RV1990C.1	103	3	3	3	1.17634	1.27706	1.27488	1
X031928	P9WLP5	RV1993C.1	205	9	3	5	1.01868	1.00434	1.05107	1
X031928	P9WLP3	RV1995.1	138	8	3	4	0.924863	0.934543	0.9922	1
X031928	P9WLP1	RV1996.1	674	22	7	12	1.0284	1.04318	1.02025	1
X031928	P9WJD9	RV3881C.1	931	34	10	20	1.11391	1.09977	1.25189	1
X031928	P9WJD5	RV3614C.1	300	17	3	14	1.2604	1.25883	1.21116	1
X031928	P9WJD7	RV3615C.1	52	2	2	2	0.637455	0.723807	0.844782	1
X031928	P9WQP7	RV1106C.1	209	10	4	6	1.05465	1.02918	1.02634	1
X031928	P9WQP5	RV1445C.1	378	18	4	10	1.0022	1.03121	1.07966	1
X031928	P9WJD3	RV3864.1	233	12	5	7	0.957948	1.08943	1.10952	1
X031928	O33206	RV1707.1	278	9	5	5	0.987414	0.980282	0.997425	1
X031928	P9WFM1	RV2230C.1	312	14	6	10	0.911481	0.957175	0.956152	1
X031928	I6XVY0	RV0671.1	209	3	3	3	0.948886	1.02967	0.876402	1
X031928	P94996	RV1661.1	530	27	7	7	0.936814	1.01254	0.943548	1
X031928	P95029	RV2524C.1	5245	223	75	147	0.873462	0.948136	0.980047	1
X031928	P9WNG9	RV3028C.1	868	96	12	71	1.04072	1.03376	1.03517	1
X031928	P71805	RV1377C.1	276	13	3	6	1.09671	1.07991	1.02701	1
X031928	O53485	RV2041C.1	322	6	4	4	1.00368	1.01381	1.07878	1
X031928	O33272	RV2969C.1	713	36	11	22	1.09082	1.07299	1.10622	1
X031928	P9WFJ1	RV0145.1	168	7	2	2	0.945295	0.978144	1.02457	1
X031928	P9WFJ7	RV1481.1	419	15	7	11	1.25498	1.12254	1.10082	1
X031928	P9WFJ5	RV2345.1	1677	60	21	33	0.987043	0.991795	1.0073	1
X031928	P9WFJ9	RV0637.1	271	17	5	12	0.9976	0.991893	1.092	1
X031928	O53667	RV0245.1	211	6	2	3	1.29788	1.2911	1.21391	1
X031928	O53666	RV0244C.1	1364	80	17	39	0.98733	0.989457	0.985762	1
X031928	O07810	RV3813C.1	206	7	2	4	1.0531	1.06922	1.06405	1
X031928	P96221	RV3856C.1	387	13	5	6	1.02296	0.962984	1.02904	1
X031928	I6XFA6	RV2784C.1	341	9	5	6	1.12654	1.10045	1.11259	1
X031928	I6XFA9	RV2789C.1	451	23	6	8	1.02743	1.05792	1.10101	1
X031928	O06578	RV1126C.1	404	13	5	7	1.05391	1.11475	1.12014	1
X031928	P9WM83	RV0569.1	267	13	3	9	1.14275	1.17769	1.19978	1
X031928	P9WMW3	RV2581C.1	368	11	3	5	1.14989	1.44576	1.59153	1
X031928	P9WMW1	RV1328.1	1300	64	20	34	0.877571	0.974339	0.925358	1
X031928	P9WMW7	RV2156C.1	157	2	2	2	0.99885	0.916146	1.0551	1
X031928	I6Y293	RV3006.1	414	17	7	10	1.20094	1.13514	1.09888	1
X031928	P9WMW5	RV1302.1	110	6	2	2	1.1896	1.00286	1.06019	1
X031928	P9WG25	RV1449C.1	1294	63	18	35	1.09254	1.0649	1.02954	1
X031928	P9WK77	RV2080.1	156	6	2	4	1.22284	1.2149	1.15318	1
X031928	P9WGY7	RV0668.1	3684	193	57	120	0.600455	0.629073	0.630543	1
X031928	P9WGY3	RV3853.1	391	17	6	9	1.29185	1.26485	1.06043	1
X031928	P9WGY1	RV2882C.1	995	62	16	42	1.04072	0.992991	0.954077	1
X031928	O06391	RV0525.1	440	20	5	10	0.988575	0.960703	0.985849	1
X031928	O06392	RV0526.1	388	15	7	7	1.03343	1.01744	1.06728	1
X031928	P71888	RV2324.1	145	7	2	3	0.95996	0.955425	1.0314	1
X031928	P71885	RV2327.1	511	18	9	15	1.15763	1.24558	1.13655	1
X031928	I6XWG2	RV0868C.1	150	5	2	2	1.26907	1.14571	1.15351	1
X031928	P9WP39	RV3451.1	172	4	3	3	1.23482	1.24448	1.19148	1
X031928	P9WP31	RV2981C.1	534	18	10	12	1.06365	1.04421	1.06906	1
X031928	P9WP37	RV2196.1	710	43	12	30	0.922443	0.983547	0.976624	1
X031928	P9WP35	RV2194.1	237	18	6	8	1.35118	1.24092	1.26751	1
X031928	P9WN27	RV2221C.1	1273	56	19	29	1.03472	0.998946	1.02385	1
X031928	P9WHC3	RV2442C.1	196	5	4	5	1.01783	1.18361	1.01472	1
X031928	P9WHC5	RV1643.1	159	6	4	4	1.04659	1.2208	1.17855	1
X031928	P9WJ99	RV0342.1	449	14	9	10	0.97817	1.00724	1.02322	1
X031928	P9WJ95	RV0343.1	586	24	10	11	0.822115	0.849223	0.935088	1
X031928	P9WJ93	RV3571.1	128	6	2	2	1.22114	1.20863	1.26509	1
X031928	O53872	RV0860.1	1981	160	34	110	1.08573	1.0976	1.06436	1
X031928	O53873	RV0861C.1	861	31	16	24	0.986225	0.980836	1.0319	1
X031928	O53871	RV0859.1	786	55	9	24	1.16282	1.14394	1.10919	1
X031928	P9WIK3	RV2392.1	381	19	7	14	1.01842	1.01252	1.04042	1
X031928	O06551	RV1153C.1	93	2	2	2	0.869452	0.778485	0.871532	1
X031928	P9WIK1	RV1285.1	520	24	7	11	1.14361	1.14372	1.06828	1
X031928	P9WIK7	RV3820C.1	429	16	5	10	0.996287	0.986418	1.05215	1
X031928	O06803	RV1770.1	505	27	7	12	1.14575	1.01092	0.983076	1
X031928	P9WIK9	RV3824C.1	616	20	7	8	0.837718	0.835075	1.05874	1
X031928	P9WN09	RV2962C.1	220	10	4	4	0.725004	0.66917	0.951027	1
X031928	P72050	RV3784.1	99	6	2	2	0.903061	0.857938	0.848592	1
X031928	P9WN05	RV1002C.1	107	6	3	3	0.994573	1.04496	1.05286	1
X031928	P9WN07	RV1524.1	320	16	6	8	1.00007	0.949851	0.969169	1
X031928	P9WN03	RV3792.1	216	15	3	5	0.946666	0.967946	0.970855	1
X031928	I6YDV4	RV2609C.1	99	6	2	2	0.921065	0.993615	0.905249	1
X031928	Q6MWZ8	RV3208A.1	404	23	5	13	1.32799	1.31941	1.2998	1
X031928	P9WPP1	RV3545C.1	361	18	7	11	1.05381	1.03589	1.11364	1
X031928	P9WPP5	RV0766C.1	166	8	3	4	0.581388	0.579629	0.673777	1
X031928	P9WPP9	RV0764C.1	155	6	3	3	0.890491	1.00401	1.05192	1
X031928	O05769	RV3090.1	545	17	6	9	1.03721	1.03458	1.11282	1
X031928	I6YBX3	RV3361C.1	75	3	2	2	0.931602	0.93314	1.0454	1
X031928	I6YA29	RV2714.1	359	14	5	7	1.06039	1.08641	1.0825	1
X031928	I6YA21	RV2704.1	201	4	2	2	0.929169	1.15356	1.17074	1
X031928	P9WQN5	RV2115C.1	1394	59	23	38	0.81653	0.919511	0.983934	1
X031928	P9WQN3	RV3610C.1	1340	56	19	37	0.807058	0.900111	0.903213	1
X031928	P9WJZ1	RV3030.1	178	7	3	4	0.944213	0.981762	1.07093	1
X031928	P9WQN9	RV0129C.1	248	9	5	7	0.905009	0.883729	1.01583	1
X031928	P9WME1	RV0196.1	292	12	6	8	1.12436	1.17218	1.07522	1
X031928	P9WME3	RV1287.1	316	11	4	4	1.12846	1.07656	1.11797	1
X031928	O06238	RV2137C.1	231	11	3	5	1.01053	0.982408	1.02454	1
X031928	P9WQ95	RV2888C.1	703	24	7	11	0.794199	0.839057	0.91706	1
X031928	P9WQ97	RV1263.1	546	26	10	14	0.984234	0.977159	0.993963	1
X031928	P9WQ91	RV0337C.1	250	13	6	8	0.781255	0.839502	0.969943	1
X031928	P9WQ93	RV3375.1	191	9	2	2	0.967256	0.963249	0.985016	1
X031928	P9WQ99	RV2363.1	463	14	7	11	0.923629	0.949317	0.989756	1
X031928	P9WI99	RV3168.1	195	12	3	4	1.06989	1.00904	1.07812	1
X031928	P9WKX1	RV3785.1	109	11	2	2	0.874656	0.909751	0.952663	1
X031928	P9WI95	RV0821C.1	329	25	5	17	1.07278	1.08937	1.06089	1
X031928	P9WI97	RV3301C.1	570	20	9	12	1.13782	1.06774	1.09109	1
X031928	P9WI91	RV1501.1	251	13	5	7	0.931151	0.984884	1.02938	1
X031928	P9WKD9	RV0937C.1	229	5	3	3	1.08164	1.29777	1.10299	1
X031928	P9WKD1	RV0016C.1	669	28	9	14	1.09342	1.06589	1.02917	1
X031928	O53464	RV2018.1	238	11	5	6	1.26805	1.25831	1.19464	1
X031928	O53462	RV2016.1	93	7	2	3	0.862398	0.823839	0.994531	1
X031928	P9WFH9	RV1729C.1	326	13	4	4	1.12342	1.10824	1.04038	1
X031928	O33254	RV2119.1	68	4	2	2	0.961253	1.06645	1.04891	1
X031928	P9WFH5	RV3767C.1	360	17	3	4	0.949072	0.981635	0.986752	1
X031928	P9WFH7	RV1896C.1	378	24	8	11	1.00233	1.03821	1.08162	1
X031928	O33252	RV2117.1	230	6	4	4	1.39608	1.45264	1.01227	1
X031928	P71784	RV1505C.1	93	4	2	2	1.01554	1.11132	1.06591	1
X031928	P71787	RV1508C.1	102	3	2	2	0.916177	0.896401	0.908798	1
X031928	O53605	RV0060.1	332	12	6	10	0.827315	0.757204	0.915444	1
X031928	P96202	RV2933.1	1025	42	14	18	0.798279	0.817844	0.983589	1
X031928	O05574	RV0991C.1	249	9	2	2	1.17234	1.16688	1.15904	1
X031928	O05575	RV0992C.1	289	15	6	10	0.950627	0.966813	0.991454	1
X031928	O05576	RV0993.1	409	22	9	10	0.99525	1.01169	1.01207	1
X031928	O05572	RV0989C.1	366	14	7	11	1.05974	1.03175	1.14691	1
X031928	L0TBR2	RV2251.1	565	26	9	15	1.07904	1.04395	1.04968	1
X031928	I6XF60	RV2731.1	850	35	12	22	0.913366	0.914599	0.8422	1
X031928	I6YAV3	RV3005C.1	302	12	3	9	0.923224	0.913364	0.955585	1
X031928	P9WMU5	RV1422.1	437	16	6	9	1.03753	1.03964	1.07963	1
X031928	P9WMU7	RV2212.1	246	11	3	4	0.985042	1.01998	1.05293	1
X031928	P9WMU1	RV2145C.1	595	32	7	11	0.846367	0.989591	1.14619	1
X031928	I6X9T8	RV0791C.1	435	18	7	13	0.993991	1.02142	1.05302	1
X031928	P9WG41	RV3003C.1	840	47	12	29	0.930012	0.952638	0.996253	1
X031928	P9WG45	RV0005.1	1666	84	31	54	0.958035	0.930717	0.934438	1
X031928	P9WG47	RV0006.1	1334	54	23	34	0.912442	0.834457	0.89742	1
X031928	P9WG49	RV3646C.1	658	30	9	10	0.895749	1.01341	1.10207	1
X031928	P9WNM7	RV0684.1	1617	95	28	59	1.0013	0.994168	1.03823	1
X031928	P9WNM5	RV1286.1	924	35	15	25	1.10806	1.12913	1.02798	1
X031928	P9WNM1	RV2889C.1	1409	93	19	68	1.07591	1.08379	1.07125	1
X031928	P9WG37	RV0853C.1	529	19	6	8	1.06369	1.09784	1.03925	1
X031928	O50398	RV3369.1	60	5	2	4	1.05178	1.04916	1.05273	1
X031928	O50397	RV3368C.1	338	12	4	5	1.07375	1.10887	1.07364	1
X031928	O50391	RV3362C.1	207	6	4	5	0.802056	0.831427	0.965241	1
X031928	I6Y9H2	RV2499C.1	288	13	7	13	1.00833	0.978241	1.0605	1
X031928	P9WHM9	RV0772.1	848	23	11	15	1.02375	1.02762	1.06649	1
X031928	P9WHM5	RV0956.1	241	15	6	10	1.08355	1.06617	1.05759	1
X031928	P9WHM7	RV0957.1	656	34	7	15	0.898685	0.903655	0.999666	1
X031928	P9WHM1	RV3275C.1	214	12	4	7	1.29186	1.29823	1.33287	1
X031928	Q50699	RV1277.1	193	9	3	5	0.815692	0.832283	0.941506	1
X031928	P96941	RV0653C.1	123	6	3	3	0.798919	0.849967	0.931784	1
X031928	O06389	RV0523C.1	85	6	2	3	1.02678	0.972839	0.944266	1
X031928	O53857	RV0845.1	620	18	8	9	0.957219	0.908466	0.951244	1
X031928	O53850	RV0838.1	305	11	4	4	1.00552	0.97234	0.986973	1
X031928	P9WII9	RV2606C.1	995	66	13	42	0.952649	1.04675	0.982824	1
X031928	O06829	RV1429.1	476	20	9	12	1.06363	1.0699	1.08932	1
X031928	O06827	RV1431.1	300	15	5	8	0.960878	0.976824	0.987017	1
X031928	O06826	RV1432.1	62	10	2	2	0.887507	1.02469	0.792406	1
X031928	P9WII7	RV2604C.1	413	21	8	12	1.01908	1.05375	1.0347	1
X031928	O06820	RV1439C.1	119	3	2	2	0.813547	0.922985	1.03231	1
X031928	P96418	RV0235C.1	150	9	3	3	0.90996	0.961989	0.958981	1
X031928	P96419	RV0236C.1	198	8	4	4	0.844885	0.893524	0.929161	1
X031928	P96414	RV0231.1	916	39	14	23	1.07723	1.08841	1.05527	1
X031928	O53146	RV1454C.1	565	26	9	21	1.09472	1.0935	1.12896	1
X031928	O53147	RV1455.1	195	8	4	4	0.991972	0.999388	0.93561	1
X031928	O05295	RV1193.1	523	22	9	11	1.05504	1.00849	1.05715	1
X031928	O05294	RV1192.1	111	5	2	3	1.03646	1.01063	0.95092	1
X031928	O05296	RV1194C.1	397	17	5	8	0.854187	0.891564	0.903552	1
X031928	P9WPR9	RV1488.1	749	41	11	24	0.551726	0.841283	0.763343	1
X031928	P9WPR5	RV0654.1	498	22	7	13	1.10727	1.09568	1.04777	1
X031928	P9WPR3	RV2850C.1	536	30	7	9	0.889272	0.916335	0.920365	1
X031928	I6X5U4	RV2954C.1	260	12	3	3	0.87815	0.825768	0.810936	1
X031928	I6YBZ8	RV3389C.1	716	33	10	23	1.04038	1.08058	1.0688	1
X031928	P9WQP3	RV3804C.1	366	18	4	6	0.975251	0.975315	1.09385	1
X031928	Q6MWX1	RV3478.1	269	12	3	4	0.709463	0.72584	0.801663	1
X031928	P9WJX1	RV2456C.1	109	3	2	2	0.947944	0.955348	0.945696	1
X031928	I6Y1Q2	RV2788.1	534	24	9	15	1.07186	1.06314	1.03877	1
X031928	P9WQL9	RV2936.1	217	10	5	8	0.663984	0.653356	0.835542	1
X031928	P9WQL3	RV1859.1	179	6	2	2	0.709128	0.821861	0.817944	1
X031928	P9WQL1	RV0820.1	469	16	7	9	0.902339	0.950317	1.01808	1
X031928	O06216	RV2161C.1	471	17	7	10	1.36609	1.39552	1.08554	1
X031928	O06218	RV2159C.1	460	22	5	11	0.821517	0.833323	0.814117	1
X031928	P9WQ79	RV2589.1	986	35	15	21	1.06539	1.08271	1.00836	1
X031928	P9WQ77	RV3290C.1	544	21	7	11	1.84059	1.83709	1.02117	1
X031928	P9WQ75	RV2210C.1	460	20	6	10	1.15352	1.17992	1.15376	1
X031928	P9WQ73	RV0884C.1	528	25	8	15	1.07493	1.08456	1.07016	1
X031928	P9WQ71	RV3025C.1	197	7	2	2	0.878609	1.01299	1.11052	1
X031928	L0T643	RV0323C.1	156	5	3	3	0.794908	0.814711	0.935139	1
X031928	P9WLT1	RV1708.1	463	17	8	11	1.02624	1.00534	1.04128	1
X031928	P9WLT7	RV1590.1	153	8	2	3	1.96538	1.30289	1.24776	1
X031928	P9WLT5	RV1591.1	148	3	2	2	1.04045	1.02574	0.966284	1
X031928	O53445	RV1097C.1	161	5	2	3	1.06706	1.0076	1.02862	1
X031928	O53444	RV1096.1	331	10	5	6	1.03895	1.04172	1.07998	1
X031928	O53443	RV1095.1	216	8	3	3	0.865033	0.851468	0.938693	1
X031928	P71540	RV0971C.1	157	7	3	4	0.985202	0.997439	1.02641	1
X031928	O53448	RV1100.1	301	9	5	7	1.04107	1.0973	1.10742	1
X031928	P9WFV7	RV2357C.1	1008	51	13	27	0.971282	0.977219	1.05703	1
X031928	P9WFV5	RV2580C.1	791	34	14	25	1.16177	1.1275	1.11459	1
X031928	P9WFV3	RV1536.1	1464	63	21	30	1.1436	1.12325	1.08099	1
X031928	P9WFV1	RV0041.1	1390	57	18	36	1.11798	1.11396	1.08034	1
X031928	P9WFV9	RV2992C.1	860	41	15	25	1.07302	1.07111	1.06562	1
X031928	P9WKZ3	RV3404C.1	296	11	3	3	1.10808	0.976675	1.03241	1
X031928	P9WKZ1	RV3406.1	198	8	4	5	1.10523	1.09978	1.0684	1
X031928	P9WKZ7	RV3400.1	769	34	14	18	1.06893	1.03991	1.0242	1
X031928	O53623	RV0078.1	394	23	6	10	1.14171	1.2129	0.95587	1
X031928	O53620	RV0075.1	288	12	5	6	1.02215	1.03878	1.00262	1
X031928	I6Y4K0	RV0729.1	233	11	3	3	1.08887	1.14815	1.07427	1
X031928	P96883	RV3278C.1	150	4	2	2	1.12625	1.03033	1.04616	1
X031928	P9WH75	RV3051C.1	1391	79	22	43	0.995099	0.96082	1.04498	1
X031928	P96886	RV3281.1	205	4	2	3	0.982483	1.14233	1.05226	1
X031928	P9WG85	RV1877.1	139	5	2	2	1.0034	1.10825	0.933402	1
X031928	O05899	RV3256C.1	604	22	9	13	0.932043	0.971923	0.986267	1
X031928	I6XD69	RV2048C.1	1497	60	28	37	0.623803	0.848987	0.844011	1
X031928	P9WMK5	RV3534C.1	279	9	4	4	1.02743	1.01443	1.09264	1
X031928	I6X9V3	RV0811C.1	256	14	5	7	1.07305	1.04195	1.00491	1
X031928	P9WG69	RV1323.1	922	49	10	27	1.07728	1.08584	1.03572	1
X031928	P9WL19	RV2923C.1	272	10	4	8	1.16493	1.16929	1.1247	1
X031928	P9WL15	RV2927C.1	635	42	10	25	0.941795	0.958616	1.16158	1
X031928	P9WG61	RV1324.1	577	29	7	17	1.0919	1.04927	1.00499	1
X031928	P9WG67	RV3914.1	369	21	5	11	1.20399	1.17697	1.35692	1
X031928	I6YG92	RV3482C.1	270	18	2	4	1.10737	1.15113	1.15378	1
X031928	P9WP25	RV2753C.1	372	22	3	7	1.05614	1.07231	1.0309	1
X031928	P9WNK9	RV2364C.1	185	7	3	4	0.861447	0.857196	0.966939	1
X031928	P71846	RV3554.1	310	14	6	6	0.802364	0.811098	0.947907	1
X031928	P71847	RV3553.1	115	7	2	2	0.584911	0.678076	0.724116	1
X031928	P9WNK5	RV3874.1	326	13	5	9	1.14224	1.06956	1.23256	1
X031928	Q79FX6	RV0644C.1	767	33	9	24	1.02873	1.01669	1.0882	1
X031928	L7N663	RV3305C.1	457	17	5	11	1.03189	1.05435	1.05506	1
X031928	L7N662	RV1623C.1	252	8	4	6	1.21699	1.22455	1.10146	1
X031928	L7N664	RV1471.1	215	9	4	4	1.53198	1.55308	1.78944	1
X031928	I6Y498	RV3680.1	1018	30	13	17	1.10989	1.04482	1.09203	1
X031928	O33193	RV1691.1	396	12	4	4	0.804232	0.862059	0.781029	1
X031928	O33194	RV1692.1	277	9	5	7	1.11773	1.1305	1.19984	1
X031928	O06597	RV1593C.1	309	12	6	7	0.775127	0.840769	0.839462	1
X031928	P9WIW5	RV3157.1	152	7	3	3	1.28533	1.23349	1.1736	1
X031928	P9WIW1	RV3156.1	97	8	2	4	1.08044	1.0676	1.05241	1
X031928	P9WIW9	RV3158.1	172	10	2	3	0.999801	1.03249	0.989242	1
X031928	O53164	RV1473.1	523	24	8	12	0.913429	0.907277	0.952102	1
X031928	O53165	RV1474C.1	130	12	2	2	0.995082	0.88888	0.898592	1
X031928	O53166	RV1475C.1	2017	117	30	71	1.06863	1.07312	1.06495	1
X031928	O53167	RV1476.1	223	8	3	6	1.1122	1.09964	1.18013	1
X031928	O53168	RV1477.1	228	7	3	3	0.837393	0.865726	0.995719	1
X031928	P9WPL7	RV3121.1	194	7	4	4	0.835825	0.848225	1.00662	1
X031928	P9WPL5	RV3518C.1	466	20	6	8	1.00611	1.06893	1.0598	1
X031928	I6YC03	RV1938.1	237	5	4	4	1.15554	1.08837	1.05491	1
X031928	P9WPL3	RV1785C.1	476	18	5	5	0.97558	0.991144	1.12103	1
X031928	P9WPL9	RV1880C.1	588	27	9	13	0.831985	0.776884	0.931324	1
X031928	O69637	RV3669.1	249	19	6	12	1.03875	1.04816	1.09074	1
X031928	O08377	RV1534.1	139	7	4	4	1.10202	0.972527	1.0258	1
X031928	I6X5K1	RV2860C.1	313	14	6	8	0.796412	0.95237	0.936367	1
X031928	O06815	RV1444C.1	114	3	2	3	0.772807	0.879058	0.932153	1
X031928	P9WQJ9	RV1348.1	229	19	4	4	0.791487	0.854569	0.779501	1
X031928	P9WQJ1	RV1273C.1	115	7	2	2	0.988063	1.16857	1.21129	1
X031928	P9WQJ3	RV1272C.1	317	16	8	8	0.990275	1.02097	0.994786	1
X031928	P9WQJ5	RV1281C.1	375	12	5	6	0.677962	0.725141	0.828174	1
X031928	O06278	RV3604C.1	193	10	2	2	0.921208	0.94074	0.832606	1
X031928	O06279	RV3603C.1	190	8	4	5	0.94244	0.964751	1.02129	1
X031928	P9WQ59	RV2941.1	1183	45	14	21	0.911542	0.909374	1.10656	1
X031928	P9WQ55	RV0099.1	869	35	15	22	0.933555	0.9707	1.13321	1
X031928	P9WQ57	RV0404.1	503	17	9	10	0.941707	0.939049	1.06905	1
X031928	P9WFJ3	RV0146.1	771	40	10	21	1.12975	1.14112	1.04567	1
X031928	O33271	RV1742.1	298	10	4	5	0.883467	0.772315	0.874148	1
X031928	P9WKB9	RV1760.1	106	3	2	2	0.972972	0.926425	0.987387	1
X031928	P9WGP9	RV3085.1	874	51	14	35	16.8755	16.0812	0.846714	1
X031928	O53422	RV1074C.1	1016	53	12	26	1.15112	1.12085	1.12156	1
X031928	O50455	RV1239C.1	570	27	7	15	1.08256	1.07956	1.10167	1
X031928	O50451	RV1234.1	190	8	3	6	1.00685	1.04564	0.986925	1
X031928	P71767	RV1487.1	201	8	4	5	1.00235	1.07339	1.10054	1
X031928	O50459	RV1244.1	158	6	3	3	1.17512	1.23476	1.16688	1
X031928	P9WFT1	RV1689.1	263	15	2	3	0.979432	1.07908	1.10325	1
X031928	P9WFT3	RV3336C.1	308	15	4	5	1.04754	1.03016	1.01305	1
X031928	P9WFT5	RV2614C.1	1343	55	23	34	1.04816	1.0506	1.02854	1
X031928	P9WFT9	RV2845C.1	1134	44	18	29	1.05848	1.05178	1.03537	1
X031928	I6Y6S3	RV0052.1	180	10	3	4	0.949583	0.945793	1.02109	1
X031928	P9WKT7	RV0500A.1	162	9	2	2	0.829371	0.967886	0.964662	1
X031928	P9WKT3	RV0501.1	346	11	5	5	0.655585	0.630921	0.746116	1
X031928	O53398	RV1050.1	112	9	2	2	0.718464	0.731093	0.880521	1
X031928	O53390	RV3340.1	277	14	5	9	1.00952	1.03473	1.00938	1
X031928	I6X540	RV2683.1	627	17	7	13	1.3606	1.37758	1.38288	1
X031928	O06816	RV1443C.1	260	8	5	6	0.947092	0.862149	0.860542	1
X031928	O06817	RV1442.1	305	19	6	6	0.955497	0.896205	0.974651	1
X031928	O06813	RV1446C.1	482	14	8	9	0.621945	0.644997	1.04534	1
X031928	I6Y4Z4	RV0852.1	102	4	2	2	1.19418	1.02725	1.06102	1
X031928	P9WH45	RV0705.1	130	4	3	4	0.750156	0.737367	0.907928	1
X031928	P9WH43	RV1630.1	1845	119	28	62	0.944966	0.943359	0.883567	1
X031928	P9WH41	RV2412.1	109	5	3	3	1.80675	1.97204	1.79209	1
X031928	P9WH49	RV0055.1	156	7	4	5	0.732279	0.82061	0.851747	1
X031928	I6YCS6	RV3698.1	121	6	2	2	1.12033	1.08995	0.978254	1
X031928	I6Y941	RV0920C.1	97	10	3	3	0.766986	0.783775	0.793151	1
X031928	P9WMI1	RV0465C.1	344	14	8	9	0.723057	0.735871	0.883592	1
X031928	P9WMI5	RV2358.1	116	2	2	2	1.17478	1.31401	1.30585	1
X031928	I6Y946	RV0925C.1	445	27	7	12	1.01017	1.03505	1.02967	1
X031928	I6YAU3	RV2997.1	116	12	2	2	0.911886	0.916954	0.821249	1
X031928	P9WL31	RV2895C.1	547	21	7	11	1.05814	1.00328	1.03909	1
X031928	O06300	RV0349.1	158	7	3	3	0.988235	1.0229	0.981683	1
X031928	P75019	RV3774.1	698	39	13	27	1.05093	1.05184	1.02974	1
X031928	P9WNI3	RV3620C.1	184	8	3	5	1.0198	1.03953	1.12379	1
X031928	I6Y8F7	RV0678.1	344	10	5	8	1.014	1.0317	1.04607	1
X031928	I6Y8F2	RV0673.1	197	5	4	4	0.871577	0.939124	0.891383	1
X031928	I6XWA9	RV0790C.1	212	10	4	4	0.975103	1.01028	1.02278	1
X031928	I6XWA1	RV0777.1	595	19	10	14	0.981472	1.01669	1.04076	1
X031928	L0TC47	RV3203.1	247	9	4	4	0.984822	0.995987	0.983639	1
X031928	O05805	RV2854.1	178	6	3	3	0.988994	0.966694	0.901175	1
X031928	P9WN35	RV0013.1	138	4	2	3	1.10447	1.13234	1.07518	1
X031928	P9WN37	RV2222C.1	400	22	5	11	0.976971	1.02665	1.00666	1
X031928	P9WHI7	RV1696.1	640	23	9	11	1.09258	1.10057	1.1229	1
X031928	P9WHI9	RV0003.1	478	16	6	7	0.823817	0.874761	0.986101	1
X031928	O33177	RV1774.1	251	11	5	9	1.05817	1.05421	1.08388	1
X031928	P9WJ35	RV0623.1	104	4	2	2	0.764561	1.00573	0.86891	1
X031928	P9WJ37	I6X9F1_MYCTU	92	5	2	2	1.25202	1.3271	1.25933	1
X031928	P9WIU1	RV2511.1	277	24	5	11	1.01972	1.09311	1.08901	1
X031928	P9WIU5	RV0899.1	230	6	4	5	1.16405	1.17311	1.17049	1
X031928	P9WIU7	RV1293.1	747	25	10	18	1.06725	1.0695	1.05141	1
X031928	P71668	RV1400C.1	244	8	5	7	1.01775	1.08326	1.05028	1
X031928	P71662	RV1393C.1	90	3	2	2	0.697325	0.7776	0.849779	1
X031928	P95234	RV2338C.1	168	10	2	3	0.983657	1.0933	0.845201	1
X031928	P95233	RV2337C.1	159	7	3	3	0.822681	0.819982	0.891169	1
X031928	P95232	RV2336.1	120	4	2	2	1.03835	1.04249	0.91836	1
X031928	L0T905	RV1222.1	148	4	3	3	1.1433	1.05271	1.10547	1
X031928	O53182	RV2455C.1	1132	52	17	42	1.12241	1.11507	1.06913	1
X031928	O53181	RV2454C.1	690	33	11	21	1.1332	1.15614	1.11971	1
X031928	P9WPN5	RV1256C.1	113	4	2	2	0.802057	0.903026	0.985138	1
X031928	P9WPN9	RV0778.1	239	20	4	5	1.02714	1.04612	1.01464	1
X031928	I6X5I7	RV2847C.1	177	7	2	3	1.09406	1.13811	1.06612	1
X031928	P9WM91	RV0036C.1	521	24	5	12	1.08042	1.09201	1.06644	1
X031928	P9WM95	RV0030.1	99	3	2	2	1.12935	1.09924	1.35106	1
X031928	P9WM97	RV0028.1	113	5	2	2	0.9516	1.32569	1.25962	1
X031928	P9WM99	RV0027.1	73	2	2	2	0.698548	0.725199	0.84435	1
X031928	I6WYU2	RV0597C.1	462	19	9	11	0.954213	0.955547	0.983452	1
X031928	P9WFE9	RV1849.1	103	3	2	2	1.11579	1.27584	1.16909	1
X031928	P9WLH5	RV2228C.1	678	22	11	18	1.00157	0.973929	1.06609	1
X031928	P9WLH3	RV2229C.1	782	25	10	16	1.05775	0.959324	0.91914	1
X031928	P9WLH1	RV2237.1	172	6	2	3	0.821621	0.840334	1.05199	1
X031928	P9WFE3	RV1852.1	178	8	2	3	0.991249	0.978572	1.02038	1
X031928	P9WLH9	RV2226.1	642	20	10	11	0.400477	0.481102	0.344787	1
X031928	P9WQH3	RV3535C.1	285	11	5	8	1.09788	1.0407	1.08114	1
X031928	P9WQH1	RV0409.1	432	16	8	9	1.03869	1.10524	1.11738	1
X031928	P9WQH7	RV3280.1	1607	78	22	56	0.806236	0.96194	0.95814	1
X031928	P9WQH5	RV2247.1	967	32	14	23	0.930132	0.949899	1.03237	1
X031928	P9WQH9	RV0904C.1	385	19	6	8	1.0528	1.00654	0.991895	1
X031928	P9WQ31	RV1319C.1	85	4	2	2	0.773844	0.887151	0.867318	1
X031928	P9WQ37	RV3089.1	1176	81	16	53	12.7589	12.8746	0.868344	1
X031928	P9WQ35	RV1625C.1	315	18	6	8	1.14185	1.08027	1.02562	1
X031928	P9WQ39	RV0542C.1	381	11	6	7	1.10904	1.07714	1.07565	1
X031928	O53409	RV1061.1	541	18	9	15	1.01574	1.01441	1.0056	1
X031928	O53408	RV1060.1	219	12	4	6	1.07707	1.08076	1.04434	1
X031928	O53407	RV1059.1	193	6	3	3	1.06079	1.07102	1.00482	1
X031928	O53406	RV1058.1	621	28	10	18	1.01812	1.09314	1.05068	1
X031928	O53405	RV1057.1	231	10	4	5	0.848936	0.890222	0.958372	1
X031928	P9WKV7	RV0479C.1	534	22	8	12	0.997021	1.07159	1.01918	1
X031928	P9WKV3	RV0483.1	161	7	3	4	1.11286	1.0815	1.12197	1
X031928	P9WFR1	RV2958C.1	154	3	2	2	0.653644	0.696586	0.912298	1
X031928	I6X562	RV2708C.1	195	7	4	4	1.24257	1.26979	1.57219	1
X031928	P96845	RV3563.1	213	5	3	4	1.08878	1.1329	1.07228	1
X031928	P96847	RV3565.1	351	9	4	4	1.04119	1.05887	0.996519	1
X031928	I6X7D4	RV3463.1	532	27	11	21	1.08403	1.06381	1.03776	1
X031928	P9WH61	RV3460C.1	229	17	4	5	1.31036	1.51906	1.66368	1
X031928	O06418	RV0552.1	505	22	8	11	1.06707	1.04514	1.05806	1
X031928	P9WH63	RV0682.1	66	3	2	2	0.720677	0.986258	0.969566	1
X031928	P9WH65	RV3459C.1	99	6	3	3	0.649412	0.840326	0.83984	1
X031928	P9WH67	RV0700.1	526	43	10	33	0.975339	0.988415	1.01364	1
X031928	O06412	RV0546C.1	197	12	3	6	1.0393	1.09226	1.04222	1
X031928	P9WH69	RV0233.1	263	9	5	7	1.35732	1.38312	1.07332	1
X031928	O06417	RV0551C.1	699	32	11	16	1.08913	1.08661	1.09123	1
X031928	I6YCQ4	RV3670.1	122	7	2	2	1.02172	0.96474	0.989927	1
X031928	I6YAW3	RV3015C.1	347	17	5	10	1.10054	1.06104	1.03504	1
X031928	I6XFI7	RV2867C.1	174	7	2	2	0.877133	1.10027	1.05729	1
X031928	P9WL59	RV2633C.1	190	8	3	3	1.11104	1.15449	0.937337	1
X031928	P9WGQ9	RV0769.1	300	13	4	8	1.07766	1.08864	0.980049	1
X031928	P9WNG5	RV2243.1	350	16	6	13	1.1453	1.12549	1.11462	1
X031928	P9WNG7	RV3029C.1	865	102	12	53	1.07539	1.05552	1.04016	1
X031928	P9WNG3	RV0533C.1	584	18	7	12	1.02887	1.04981	1.08264	1
X031928	P9WF79	RV0617.1	125	3	2	3	1.18498	1.12217	1.19615	1
X031928	I6YF40	RV3075C.1	1035	61	11	32	1.10905	1.10121	1.07356	1
X031928	P9WHK9	RV0382C.1	335	11	5	5	1.10515	1.0587	1.07202	1
X031928	P9WHK3	RV1379.1	295	20	5	8	1.06197	1.04316	1.01358	1
X031928	P9WHK1	RV0571C.1	770	25	10	18	1.11093	1.06973	1.04863	1
X031928	P9WHK7	RV1699.1	677	24	13	15	0.957747	0.996	1.02369	1
X031928	O05861	RV3205C.1	411	14	3	4	1.08621	1.06441	1.05886	1
X031928	P9WJ15	VPB48_MYCTU	96	4	2	3	0.96582	0.974675	1.08018	1
X031928	P9WJ19	RV2760C.1	123	6	2	2	1.06161	1.12863	1.16875	1
X031928	O33263	RV2129C.1	666	27	12	20	1.15057	1.08077	1.02507	1
X031928	P9WIS9	RV2241.1	1424	102	26	70	0.999932	1.02414	0.982769	1
X031928	P9WIS3	RV2497C.1	249	12	5	8	0.894215	0.92964	0.968627	1
X031928	P9WIS1	RV2496C.1	624	25	8	14	0.902122	0.937634	0.992148	1
X031928	P9WIS7	RV2215.1	1765	93	19	50	1.05877	1.10071	1.07957	1
X031928	P9WIS5	RV1248C.1	2675	130	45	88	0.810177	0.991196	0.953261	1
X031928	I6YGX9	RV3692.1	612	42	8	15	0.995847	1.01785	1.07609	1
X031928	I6YGX2	RV3682.1	1172	55	22	28	1.12494	1.10355	1.08469	1
X031928	P9WGY9	RV0667.1	3263	223	49	119	0.902639	0.954668	1.00844	1
X031928	P95251	RV1963C.1	354	19	6	6	0.876264	0.748819	0.831523	1
X031928	O53219	RV2494.1	168	5	4	4	1.07946	1.09047	1.07435	1
X031928	O53213	RV2488C.1	414	18	7	7	0.837512	0.818133	0.844549	1
X031928	O53363	RV3312C.1	226	13	4	5	0.94914	0.97721	0.946141	1
X031928	I6Y8Y8	RV0865.1	97	2	2	2	1.09527	1.15854	1.18545	1
X031928	I6Y8Y0	RV0855.1	233	17	4	6	1.0561	1.06659	1.09302	1
X031928	I6YDN6	RV2535C.1	645	33	10	19	1.15236	1.11971	1.09172	1
X031928	P9WPH3	RV3315C.1	192	3	2	3	1.18454	1.27516	1.24119	1
X031928	P9WPH1	RV1409.1	409	18	8	11	1.09113	1.07137	1.03126	1
X031928	P9WPH7	RV3884C.1	258	14	6	6	0.966231	0.951382	1.07568	1
X031928	P9WPH5	RV2242.1	344	13	6	7	0.833104	0.943036	0.976932	1
X031928	O69670	RV3702C.1	118	4	2	2	0.786538	0.816589	1.03648	1
X031928	O86340	RV2061C.1	132	5	3	5	1.13637	1.14334	1.13419	1
X031928	O86346	RV0939.1	383	21	7	11	1.07392	1.07667	0.998858	1
X031928	O86348	RV1190.1	161	10	3	6	0.936391	0.942395	0.963261	1
X031928	I6Y1W3	RV2857C.1	263	9	5	8	1.09267	1.11522	1.15087	1
X031928	P9WQF5	RV2988C.1	714	40	11	18	1.00888	1.05313	1.03508	1
X031928	P9WJR7	RV0864.1	172	8	3	3	0.893424	0.970515	1.08079	1
X031928	P9WQF7	RV0873.1	1674	83	28	57	1.09958	1.11054	1.04914	1
X031928	P9WQF3	RV2244.1	513	27	6	18	1.10641	1.16421	1.18073	1
X031928	P9WQ19	RV0126.1	487	20	9	14	1.03878	1.06274	1.04464	1
X031928	P9WQ17	RV1327C.1	402	17	7	10	0.952375	0.991795	0.914743	1
X031928	P9WQ11	RV3674C.1	83	4	2	2	0.822596	0.732816	0.814488	1
X031928	P9WQ13	RV0670.1	471	22	7	12	1.04829	1.01409	0.974441	1
X031928	P9WFP5	RV1462.1	694	22	8	12	0.993658	0.976515	1.06656	1
X031928	P9WFP7	RV1461.1	660	28	10	17	0.917832	0.926851	1.03387	1
X031928	P9WFP3	RV1842C.1	271	10	2	2	0.860346	0.913514	0.863109	1
X031928	P9WFP9	Y2556_MYCTU	213	12	3	6	1.04157	1.07335	0.997141	1
X031928	O50416	RV3390.1	100	3	2	2	1.03547	1.05102	0.983007	1
X031928	P9WKP3	RV0906.1	515	17	7	10	1.03253	0.956623	0.983625	1
X031928	P9WKP5	RV0898C.1	254	7	5	6	0.932495	0.962262	0.992547	1
X031928	P9WKP9	RV0894.1	56	12	2	2	0.810446	0.781018	0.938132	1
X031928	I6YEE1	RV2795C.1	159	8	3	4	1.06613	1.21459	1.12103	1
X031928	L7N6A4	RV1000C.1	197	8	3	4	1.01808	0.988835	0.975036	1
X031928	L7N6A5	RV3264C.1	829	37	12	25	0.963036	0.971487	1.03741	1
X031928	P9WLD5	RV2302.1	245	15	3	12	1.31513	1.2688	1.22611	1
X031928	P9WH07	RV1010.1	157	6	3	4	0.577372	0.527883	0.637025	1
X031928	O53682	RV0276.1	118	10	3	3	0.973802	1.00882	1.00854	1
X031928	P96399	RV0217C.1	366	16	6	8	0.98501	0.998295	0.998673	1
X031928	P9WMM5	RV1603.1	555	19	5	11	1.07755	1.05732	1.05354	1
X031928	P9WMM7	RV1606.1	142	9	2	3	1.10902	1.13425	1.09633	1
X031928	I6Y231	RV2940C.1	4415	237	58	139	0.879501	0.951869	0.99555	1
X031928	P9WMM3	RV1605.1	504	24	8	11	1.02844	1.02612	1.05637	1
X031928	P96396	RV0214.1	188	9	3	3	0.925742	0.952132	0.989855	1
X031928	P9WL73	RV2597.1	213	5	4	4	1.25812	1.42062	1.3808	1
X031928	P9WL77	RV2585C.1	311	11	4	5	1.11179	1.04579	1.09552	1
X031928	P9WL75	RV2588C.1	333	13	4	6	0.931094	1.15153	1.2309	1
X031928	O07742	RV1890C.1	210	6	4	4	1.1051	1.10174	1.02869	1
X031928	O07749	RV1882C.1	261	12	5	8	0.907475	0.957275	0.999672	1
X031928	P9WNE7	RV2007C.1	258	11	3	4	1.80607	1.51533	1.52255	1
X031928	P9WNE5	RV3841.1	710	37	8	24	0.809778	1.06958	0.987428	1
X031928	P9WNE3	RV1485.1	134	6	2	2	0.956739	0.983692	1.00628	1
X031928	P9WNE1	RV0407.1	539	34	8	20	1.07631	1.0909	1.13614	1
X031928	P9WGS9	RV3791.1	525	19	10	10	1.02029	0.881934	0.90476	1
X031928	P9WGS1	RV1543.1	897	32	11	22	0.882389	0.848713	0.882667	1
X031928	P9WGS3	RV2214C.1	539	30	9	14	0.662988	0.68498	0.839768	1
X031928	P9WGS5	RV2750.1	217	11	4	5	1.16494	1.15561	1.11366	1
X031928	P9WF57	RV2759C.1	115	2	2	2	1.24275	1.24288	1.20004	1
X031928	I6Y8B5	RV0632C.1	686	47	10	31	1.13905	1.1339	1.12509	1
X031928	P9WHU7	RV0500.1	362	15	5	10	0.975822	0.997962	0.964687	1
X031928	P9WHU1	RV2109C.1	542	23	6	9	0.977025	1.00254	0.977748	1
X031928	P9WHU3	RV2190C.1	224	11	5	7	1.02099	1.05142	1.04234	1
X031928	P9WHU9	RV2439C.1	435	14	7	9	0.708718	0.777484	0.851571	1
X031928	O05848	RV3218.1	371	9	5	7	1.00359	0.938952	0.936808	1
X031928	P9WKL1	RV3339C.1	700	20	11	17	0.936921	0.999447	1.0491	1
X031928	O05841	RV3225C.1	306	7	4	4	0.944043	0.96183	1.0796	1
X031928	O05842	RV3224.1	758	57	11	38	1.08257	1.07561	1.06194	1
X031928	P9WJ73	RV2179C.1	131	8	2	3	0.862041	0.934811	0.878497	1
X031928	P9WJ79	RV0693.1	248	9	2	2	1.60716	1.56753	1.03588	1
X031928	I6Y2E2	RV3049C.1	424	20	8	10	0.689046	0.712434	0.892236	1
X031928	P71626	RV2826C.1	278	20	6	6	1.01126	0.989558	1.0232	1
X031928	P71625	RV2827C.1	136	7	4	5	0.926909	0.930562	0.948699	1
X031928	I6YGF8	RV3542C.1	189	8	3	3	0.986279	0.982911	0.988441	1
X031928	P95278	RV1936.1	105	3	2	2	1.10047	1.21148	1.13561	1
X031928	I6Y0W5	RV2500C.1	440	18	5	8	1.00749	1.04845	1.05067	1
X031928	O53238	RV2989.1	340	10	5	5	0.928565	0.95195	0.935803	1
X031928	P9WIQ5	RV0631C.1	442	18	6	6	0.700281	0.811271	0.84876	1
X031928	P9WIQ3	RV3106.1	671	24	8	15	1.11388	1.05614	1.07656	1
X031928	I6XG43	RV3079C.1	172	9	3	7	1.1447	1.15412	0.988516	1
X031928	O69659	RV3691.1	329	9	5	5	0.934225	0.936372	0.968847	1
X031928	O69652	RV3684.1	466	17	7	11	1.01932	1.07302	1.09382	1
X031928	O53477	RV2033C.1	106	4	2	2	0.573723	0.589226	0.890578	1
X031928	P9WPJ1	RV2824C.1	217	8	2	2	0.98397	1.04505	0.932393	1
X031928	O86361	RV0243.1	1218	117	17	67	1.03133	0.995429	1.00215	1
X031928	O06298	RV0347.1	321	15	3	7	1.14118	1.14894	1.14864	1
X031928	O06291	RV1223.1	1483	59	18	39	1.14523	1.11204	1.09309	1
X031928	P9WQD7	RV2246.1	789	60	11	42	1.04367	1.029	1.05941	1
X031928	P9WQD1	RV3667.1	709	28	13	22	1.01965	1.02394	1.01148	1
X031928	P9WQD9	RV2245.1	898	40	11	28	1.00021	0.975189	1.01121	1
X031928	P9WJP1	RV2165C.1	133	7	3	4	0.722101	0.704413	0.801287	1
X031928	P9WJP5	RV2852C.1	255	12	3	4	0.811333	0.862036	0.866594	1
X031928	P9WJP7	RV1688.1	112	5	2	2	0.901215	0.910406	0.871726	1
X031928	O07169	RV0119.1	631	26	11	18	1.09275	1.11909	1.10428	1
X031928	O50433	RV1177.1	314	9	3	4	1.76797	1.0612	1.12826	1
X031928	O50431	RV1175C.1	122	10	2	2	1.02353	1.10851	1.09356	1
X031928	O50434	RV1178.1	358	17	5	10	0.926827	0.973815	1.05522	1
X031928	O05900	RV0907.1	86	4	2	2	0.922471	0.962167	1.0104	1
X031928	P9WKR5	RV0876C.1	170	8	3	3	0.85325	0.970177	0.953579	1
X031928	P96805	RV0128.1	116	13	2	2	1.0143	0.905332	0.975212	1
X031928	I6WZH9	RV0817C.1	511	9	7	7	0.894099	0.953311	0.97054	1
X031928	O06552	RV1154C.1	163	5	2	3	1.10032	1.11699	1.04398	1
X031928	P9WK91	RV2218.1	130	13	3	3	0.974818	1.00085	1.04769	1
X031928	P9WK97	RV2404C.1	783	29	9	11	0.941256	0.994604	1.02772	1
X031928	P9WK95	RV2987C.1	314	13	5	7	0.994005	0.997048	1.06164	1
X031928	O06550	RV1152.1	261	7	7	7	1.03133	1.06128	1.10161	1
X031928	O06800	RV1767.1	95	3	2	2	0.829775	0.934925	0.955962	1
X031928	O06554	RV1156.1	220	8	2	3	1.28152	1.21229	1.19142	1
X031928	P9WH25	RV3442C.1	143	14	2	2	1.171	1.4331	1.48455	1
X031928	P9WH27	RV0718.1	364	25	8	21	0.87146	0.879011	0.846396	1
X031928	P9WH23	RV2195.1	732	57	12	39	0.983322	0.998966	0.973773	1
X031928	P9WH29	RV0683.1	289	10	4	5	1.24029	1.51044	1.45064	1
X031928	Q6MX03	RV3176C.1	125	3	2	2	1.13265	0.992223	0.950605	1
X031928	P9WMC7	RV2912C.1	106	7	3	3	0.810975	0.849978	1.00512	1
X031928	P9WMC5	RV2250C.1	298	12	5	6	1.00341	1.05331	1.07504	1
X031928	P9WMC1	RV3855.1	362	18	5	10	0.501784	0.492103	1.31768	1
X031928	P95137	RV2955C.1	135	4	3	4	0.997202	0.933157	1.03107	1
X031928	I6Y4C7	RV3712.1	241	11	5	5	0.831606	0.847567	0.940812	1
X031928	P9WGU3	RV1857.1	98	5	2	3	1.02962	1.02685	0.948467	1
X031928	P9WGU1	RV0934.1	134	4	2	4	0.781618	0.838467	1.0826	1
X031928	P9WNC5	RV3607C.1	350	11	6	9	1.0699	1.00138	1.04629	1
X031928	P9WNC7	RV3606C.1	79	3	2	2	0.913986	0.93383	1.04806	1
X031928	P9WGU5	RV1280C.1	404	15	3	3	1.09082	1.08604	1.04125	1
X031928	P9WNC9	RV1207.1	160	6	3	4	1.01773	1.00924	0.980049	1
X031928	P9WGU9	RV1235.1	443	16	9	11	1.15354	1.11947	1.12108	1
X031928	L0T2W6	RV0174.1	227	14	4	6	0.836296	0.922081	0.926764	1
X031928	I6XHJ3	RV3556C.1	396	24	9	11	1.08768	1.07254	1.05435	1
X031928	O06179	RV1533.1	504	15	8	11	1.07768	1.108	1.02737	1
X031928	P9WHW9	RV3873.1	166	3	3	3	1.4565	1.52532	1.5249	1
X031928	P9WHW5	RV0018C.1	607	27	7	17	1.0633	1.04858	1.02427	1
X031928	P9WHW3	RV0009.1	707	44	9	22	1.07125	1.05179	1.04759	1
X031928	P9WJ53	RV1721C.1	191	10	3	3	0.54398	0.556104	0.717452	1
X031928	Q10884	RV0087.1	201	15	5	5	1.00546	0.951285	1.04298	1
X031928	I6YGD8	RV3523.1	124	4	3	3	1.15154	1.08729	1.06302	1
X031928	I6Y2G3	RV3068C.1	599	25	11	15	1.085	1.09782	1.06299	1
X031928	O53254	RV3007C.1	135	8	2	2	1.0018	0.999712	1.03781	1
X031928	I6WZ83	RV0743C.1	206	9	3	4	1.05891	1.08088	1.05551	1
X031928	P9WKI9	RV2701C.1	476	23	7	12	1.09479	1.10947	1.09196	1
X031928	P9WKI3	RV1843C.1	1533	51	17	29	0.982263	0.963425	1.01225	1
X031928	P9WKI1	RV0046C.1	841	56	13	38	1.11493	1.12672	1.06189	1
X031928	P9WKI5	RV3410C.1	439	19	5	9	0.962056	0.950049	0.969829	1
X031928	O50388	RV3359.1	212	7	4	4	0.861907	0.840205	0.917719	1
X031928	O06769	RV0669C.1	525	20	10	12	1.10239	1.05211	1.01607	1
X031928	P9WM39	RV1288.1	431	11	7	8	0.896181	0.938108	0.882717	1
X031928	P9WM37	RV1289.1	108	5	2	2	0.946454	1.03456	1.05099	1
X031928	P9WM35	RV1290C.1	204	11	4	7	0.933273	1.01248	0.981884	1
X031928	P9WPD3	RV0889C.1	354	23	4	5	1.08451	1.08981	1.07626	1
X031928	P9WQB3	RV3710.1	1509	70	21	42	1.02901	1.02337	1.04545	1
X031928	P9WQB9	RV3086.1	946	71	10	41	10.1368	10.4663	0.896075	1
X031928	P95151	RV1864C.1	346	15	6	7	0.992684	0.948321	1.01492	1
X031928	I6XHH2	RV3531C.1	228	9	4	4	0.970967	0.946627	1.05523	1
X031928	P9WNL7	RV3795.1	305	14	7	7	0.797843	0.823567	0.844377	1
X031928	I6YGB1	RV3497C.1	259	9	4	4	0.881612	0.970578	0.999639	1
X031928	P9WJK7	RV1492.1	567	14	9	11	1.09464	1.07175	1.07316	1
X031928	O53901	RV1527C.1	1448	56	25	30	0.688983	0.758329	0.964624	1
X031928	P9WKK1	RV2839C.1	1154	43	16	29	1.03204	1.01021	1.09373	1
X031928	P71968	RV2671.1	365	12	4	5	1.06848	1.07039	1.08945	1
[truncated: 249 more rows]
