# Supplementary material for: Alpibectir–Ethionamide combination (AlpE) for the treatment of tuberculosis
Source: Nat Commun. 2026 Apr 7;17:4954. doi: 10.1038/s41467-026-71460-6 (PMC13234193; doi:10.1038/s41467-026-71460-6)
Supplement: Supplementary file 6 — Source Data [file 41467_2026_71460_MOESM6_ESM.xlsx]

## Sheet: Fig 1A-E
	GFP fluorescence (a.u.) of H37Rv in the presence of the indicated concentrations of alpibectir (mg/L)
Eto (mg/L)	1		0.3		0.1		0.03		0.01		0.003		0.001		0.0003		0.0001		3e-05		0
30	43604	46688	42201	46050	43410	47371	49305	53684	60389	69873	62906	78171	68210	85723	75459	95704	70158	93003	71430	100689	81913	99582
10	47700	48221	45876	48746	45293	50737	51039	62331	52572	71925	58254	85994	81994	104712	100131	123857	107416	131765	106051	133842	126207	141814
3	53478	52280	48139	55118	46670	59680	52894	64685	60216	77728	72391	98410	125997	137705	169437	178420	233147	180505	182640	205743	204146	209521
1	55161	59905	51222	65769	53616	68054	54275	71508	72354	83252	100387	123082	204883	200477	305211	262605	350666	319704	356346	341137	389717	353088
0.3	56987	66411	50460	69213	58031	68261	62697	77467	81008	92859	152630	175262	391475	391502	582629	479038	642862	539589	682239	555021	554397	581928
0.1	56352	66522	55152	74441	45752	73894	55531	74120	75325	117201	291581	302370	724398	624477	657086	681182	658593	681141	632790	699212	634909	680020
0.03	76936	82703	50332	81743	49752	83478	63345	100644	172511	196474	594865	596871	568889	621930	591843	620226	616952	648400	588979	647270	644810	653463
0.01	108081	142955	151368	153138	116379	176583	297950	383915	436331	495768	506408	520730	613402	632500	641857	629163	608990	656440	637232	657990	611659	693692
0.003	296078	314561	290924	337614	273480	370041	319166	388805	401766	438083	529203	519200	584656	631858	644773	620118	625055	649989	602907	634688	580396	640599
0.001	267259	295779	311616	325136	296135	352470	337175	377157	398915	445039	540222	552131	634659	619217	677103	621854	641608	646392	676722	635904	576824	673482
0.0003	270994	293481	278151	323771	293895	348795	328995	386157	399754	446151	498417	576027	616446	625664	634871	634391	644203	644545	651568	671006	605172	671791

## Sheet: Fig 1F
	Luminescence (RLU) of intracellular H37Rv in the presence of the indicated alpibectir concentrations (mg/L)
Eto (mg/L)	0		0.333		0.1		0.033
30	255	195	115	100	95	125	105	135
10	320	300	80	95	120	115	105	120
3	595	470	190	150	175	130	215	180
1	435	640	155	200	190	175	160	190
0.3	620	745	360	295	360	350	280	860
0.1	1360	1510	230	230	230	195	365	310
0.03	6740	6915	360	290	330	370	425	265
0.01	7880	8845	730	670	900	870	1345	905
0.003	6500	6575	3165	1815	3945	1575	3290	1575
0.001	7255	7295	3180	1975	3650	1415	3500	1760
0.0003	7865	8760	2150	1655	3250	1610	3250	1415

## Sheet: Fig 3A
Alpibectir (mg/L)	SEAP activity (U/L)
	VirS rep 1	VirS rep 2
2.72138e-07	128.298	123.296
1.36069e-06	123.253	110.686
6.80346e-06	125.238	130.748
3.40173e-05	114.492	124.712
0.000170086	128.354	115.742
0.000850432	97.9142	98.726
0.00425216	79.4034	72.2336
0.0212608	61.4359	64.679
0.106304	59.8222	64.0623
0.53152	62.318	68.6321
2.6576	58.8191	64.9136
13.288	72.6839	77.0701

## Sheet: Fig 3B-C
T (°C)	Fluorescence intensity (a.u.) of SYPRO Orange in the presence of the indicated alpibectir concentrations
	0µM					0.250µM					0.625µM					1.25µM					2.5µM					3.125µM					6.25µM					12.5µM					25µM					37.5µM
20	17634.8	24860.4	29517.3	29935.1	28599.2	11600.5	26208.3	17342.5	25421.6	25011.5	16666.6	13190.9	19345.7	18885.3	19702.8	16785.3	16377.1	15783.7	16923.5	17333.6	23562.9	11636.7	16320.1	16619.7	16651.6	17290.8	15336.2	16821.4	17046.1	17885.1	15814.6	16735.5	17035	16263.4	16758.7	14970.8	14562.7	16572.5	15527.8	15786.2	14118.1	15738.9	15950.5	17414.1	16143.8	16174.9	15717.1	15418.8	16162.9
20.2	17692.7	24909.8	29520.9	29944.5	28612.1	11588.4	26219.1	17369.2	25417.6	25000	16666.3	13217.8	19323.5	18869.1	19701.2	16805.7	16387.7	15777.1	16915.2	17312.7	23583.5	11638.3	16326.4	16624.7	16657.1	17288.3	15328.3	16815.9	17035.6	17869.1	15819.7	16740.6	17033.5	16258.4	16756.8	14962.8	14565.9	16573	15516.5	15771.4	14121.7	15742.7	15958.8	17426.6	16135.1	16164.8	15707.5	15410.6	16149.9
20.4	17750.5	24959.3	29524.5	29953.9	28625	11576.3	26229.9	17395.8	25413.7	24988.5	16666.1	13244.7	19301.3	18852.9	19699.6	16826	16398.3	15770.5	16906.9	17291.7	23604.1	11639.9	16332.7	16629.8	16662.7	17285.7	15320.4	16810.4	17025.1	17853.2	15824.8	16745.6	17032	16253.3	16754.9	14954.9	14569.1	16573.5	15505.2	15756.6	14125.4	15746.5	15967	17439.2	16126.4	16154.7	15697.9	15402.3	16136.9
20.6	17808.4	25008.8	29528.1	29963.3	28637.9	11564.2	26240.7	17422.5	25409.8	24977	16665.8	13271.5	19279.1	18836.7	19698	16846.4	16408.8	15763.9	16898.6	17270.8	23624.6	11641.6	16339	16634.8	16668.2	17283.2	15312.6	16805	17014.6	17837.2	15829.9	16750.7	17030.6	16248.2	16753	14947	14572.2	16574	15493.9	15741.7	14129	15750.3	15975.3	17451.7	16117.8	16144.6	15688.3	15394	16123.9
20.8	17866.3	25058.3	29531.7	29972.7	28650.8	11552.1	26251.5	17449.2	25405.8	24965.5	16665.6	13298.4	19256.9	18820.5	19696.4	16866.8	16419.4	15757.3	16890.3	17249.9	23645.2	11643.2	16345.2	16639.9	16673.8	17280.7	15304.7	16799.5	17004.1	17821.3	15835	16755.7	17029.1	16243.1	16751.2	14939.1	14575.4	16574.5	15482.6	15726.9	14132.7	15754.1	15983.5	17464.2	16109.1	16134.5	15678.6	15385.7	16111
21	17924.2	25107.8	29535.2	29982.1	28663.7	11540.1	26262.3	17475.8	25401.9	24954	16665.4	13325.3	19234.7	18804.3	19694.8	16887.2	16430	15750.6	16882	17228.9	23665.8	11644.8	16351.5	16644.9	16679.4	17278.1	15296.8	16794	16993.6	17805.3	15840	16760.7	17027.6	16238	16749.3	14931.2	14578.6	16575	15471.4	15712.1	14136.3	15757.9	15991.8	17476.8	16100.4	16124.4	15669	15377.5	16098
21.2	17982.1	25157.2	29538.8	29991.5	28676.6	11528	26273	17502.5	25398	24942.5	16665.1	13352.2	19212.4	18788.1	19693.2	16907.6	16440.6	15744	16873.7	17208	23686.3	11646.5	16357.8	16650	16684.9	17275.6	15289	16788.5	16983.1	17789.4	15845.1	16765.8	17026.1	16232.9	16747.4	14923.2	14581.8	16575.5	15460.1	15697.2	14140	15761.7	16000	17489.3	16091.7	16114.4	15659.4	15369.2	16085
21.4	18032.5	25197.7	29533.8	29992.1	28677.9	11512.8	26277.2	17527.4	25389.5	24923.6	16658.7	13375.5	19184.7	18767.6	19685.4	16921.7	16452.8	15732.9	16862	17187.7	23697.7	11645.4	16359.7	16653.1	16687.3	17270.3	15278.5	16781.4	16971.3	17771.5	15847.1	16770.6	17022.7	16224.3	16744.3	14910.8	14582.4	16573.5	15445.2	15680.8	14140.8	15763.6	16006.7	17499.4	16079.6	16107.5	15648.2	15359.2	16070.5
21.6	18077	25229.1	29517.6	29982.5	28666	11496	26276	17550.5	25376.8	24899.3	16646.7	13394.9	19152.2	18743.1	19671.5	16928.6	16464	15717.6	16847.6	17167.1	23699.2	11641.7	16358.4	16654	16685.8	17262	15264.8	16772.8	16958.7	17750.6	15846.2	16775.2	17017.6	16211.8	16739	14896.6	14579.5	16569.1	15427.2	15662.4	14138.6	15764	16012.2	17506.6	16065	16103.6	15634.2	15348.1	16053.6
21.8	18113.6	25252.2	29494.3	29963.9	28643.2	11477.5	26270.8	17572.5	25361.1	24869.8	16629.5	13410.8	19115.3	18715.4	19652.3	16928.7	16475.8	15699.3	16831.5	17147.8	23691.7	11636.1	16354	16651.8	16680	17251.6	15248.6	16762.9	16946.8	17729.7	15843	16780.6	17010.9	16195.9	16732.5	14880.5	14575.5	16564.5	15407	15643.4	14135	15763.2	16018.2	17512.4	16048.8	16104.8	15619.2	15336.2	16036.3
22	18143.4	25268	29463.8	29937.4	28614.1	11457.5	26260.6	17593.4	25343	24835.3	16607	13422.5	19075.1	18683.5	19627.8	16922.6	16486.3	15677.5	16813.2	17129.4	23676.8	11627.8	16347.7	16648.5	16670.5	17238.7	15230.3	16752.7	16935.6	17707.4	15837.4	16787.1	17002.7	16176	16724.3	14862.2	14570.3	16558.9	15384.9	15623.3	14129	15761.1	16025.5	17517.3	16031	16111	15603.1	15322.5	16017.5
22.2	18166.5	25278.1	29426.6	29904.3	28577.5	11436.9	26247	17613	25323.2	24796.1	16580.2	13430.9	19033	18648.8	19598.9	16913.2	16496	15653.5	16793.7	17111.7	23656.9	11617.5	16340.2	16645.6	16657.2	17224.1	15209.2	16741.3	16926.1	17683.7	15830.8	16794.9	16994	16152.5	16714.6	14839.8	14565.6	16553.3	15361.5	15603.2	14121.2	15758.4	16034	17522.4	16011.6	16121.3	15586.4	15308	15997.5
22.4	18184.6	25283.6	29383.4	29864.4	28536.1	11416	26229.8	17631	25304.1	24752.7	16549.2	13435.8	18989.7	18610	19565	16903.8	16500.9	15626.7	16773.4	17092	23629.7	11604.6	16332.9	16641.7	16640.9	17208.6	15185.1	16728.5	16918.6	17658.4	15822.8	16802.6	16985	16126.2	16703.6	14817.5	14560.1	16546.5	15336.4	15581.8	14110.9	15755.5	16043.5	17527.7	15990.8	16133.6	15568.9	15292.2	15975.7
22.6	18197.5	25286.1	29337.9	29821.5	28489.5	11394.5	26210.5	17648.5	25288.9	24705.2	16514.6	13437.7	18946.3	18567.6	19527.3	16894.8	16501.5	15598.5	16752.1	17072.5	23598.3	11590.3	16325.1	16635.9	16622	17194.2	15159.2	16715	16913	17633	15814.9	16809.3	16976.8	16097.6	16692.8	14793.1	14554.6	16539.9	15310.3	15559.8	14098.6	15752.7	16054.7	17536.3	15968.2	16148.2	15552.4	15275.4	15953.2
22.8	18205.5	25285.3	29288.8	29774.6	28433.3	11373	26188.8	17664	25276.9	24652.9	16476	13437.2	18903.1	18520.7	19485.1	16887.1	16496.6	15568.2	16729.6	17051.4	23562.2	11573.4	16317.2	16626.4	16600.7	17179.4	15130.1	16700.2	16906.4	17604.8	15806.6	16810.6	16968.7	16065.7	16680.5	14766.8	14547	16530.7	15282	15536.2	14082.7	15750	16064.4	17547	15941.9	16159.6	15534.4	15257.4	15928.5
23	18209	25283.1	29237.7	29724.3	28368	11352.8	26166.7	17678.2	25268.6	24596.7	16435.2	13435.7	18861.8	18471.2	19438.7	16883.5	16487.5	15537.5	16706.7	17029.8	23523.4	11556.3	16310.1	16610.5	16577.2	17166.2	15098.5	16684.6	16897.3	17576	15800.1	16805.3	16962.7	16032.6	16669	14740.3	14538.5	16520.9	15252.5	15513	14064.4	15748.7	16072.5	17560.4	15914.9	16166.6	15516	15239.5	15902.6
23.2	18207.8	25277.6	29187.9	29668.7	28295.4	11332.8	26142.9	17691.1	25261.6	24535.6	16391.5	13432.3	18821.6	18417.7	19387.3	16880	16474.1	15504.4	16682.3	17008	23479.7	11538.2	16301.9	16584.6	16550.3	17153.3	15064.1	16669.3	16881.7	17545	15794.5	16789.8	16957.3	15996.9	16657.6	14713.1	14528.7	16508.4	15220.6	15488.6	14044.1	15748	16077.1	17575.6	15886.2	16166	15496.1	15220.8	15874.7
23.4	18202.5	25270.7	29140.1	29609.5	28216.9	11313.9	26119.7	17703.4	25253.5	24471.2	16345.5	13428.9	18783.9	18361.1	19332	16876.4	16457.7	15470.6	16657.3	16987.5	23433.7	11520.2	16292.8	16548	16520.7	17141.4	15027.4	16655.8	16858.9	17513.4	15792.4	16764.7	16954.4	15959.6	16647.4	14684.8	14518.8	16494.9	15187.6	15465.1	14022.2	15747.2	16076.9	17593	15856.6	16158	15476	15202.6	15845.9
23.6	18192.7	25262.9	29092.6	29542.5	28133	11295.7	26095.9	17713.8	25238.4	24402.4	16297	13424.8	18748.5	18300.9	19272.1	16874.2	16437.8	15435.8	16631.8	16966.8	23384.4	11501.7	16283.5	16499.9	16488.3	17128.2	14987.1	16643.8	16827.5	17481.2	15793	16730.5	16953.2	15920.1	16638	14657.1	14508.3	16478.7	15153.1	15443.1	13998.6	15745.1	16069.6	17607.8	15826.4	16140.7	15454.4	15184.5	15815.9
23.8	18179.7	25255.6	29044.7	29469.1	28045.3	11277.5	26072.2	17724.1	25213.9	24330.1	16247	13420.2	18715.3	18238.3	19208.5	16870.7	16414.8	15401	16606.2	16947.6	23332.2	11483.6	16275.9	16443.5	16454.3	17114.9	14945.1	16634.8	16789.5	17450.5	15797.9	16690.9	16954.2	15879	16630.5	14631.1	14496.6	16462	15118.8	15422.6	13973.5	15739.6	16055.9	17618.3	15797.6	16118.1	15433.1	15167.6	15785.4
24	18162.6	25247.8	28996.1	29387.7	27952.8	11257.6	26046.4	17733.8	25176.8	24253.6	16193.7	13414.2	18681	18171.3	19141	16863.8	16386.8	15364.8	16580	16929.8	23275.4	11463.8	16269.7	16380.3	16417.3	17100.1	14899.5	16628	16746	17419.5	15805.4	16647.5	16953.9	15834.8	16622.4	14603.4	14483.1	16442.3	15083.6	15401.9	13946.5	15727.5	16034.2	17621.8	15767.2	16090.3	15411.9	15150.9	15754.4
24.2	18142.3	25243.6	28947.7	29300.3	27857.6	11237	26020.9	17743.9	25127.8	24174.5	16138.2	13408	18645.9	18101.3	19071.2	16853.6	16353.8	15329.6	16554.8	16912.6	23216	11443.7	16267.2	16313.9	16380	17084.7	14851.6	16622.7	16700.5	17391.6	15816.4	16603.2	16951.8	15788.3	16614.6	14576.6	14467.2	16422.1	15049.2	15383	13917.4	15708.9	16006.5	17616.9	15736.8	16060.8	15391.8	15135.9	15724.2
24.4	18118.2	25242	28899	29206.7	27755.5	11215	25994	17752.6	25065.3	24090.5	16080.5	13400.1	18607	18027.7	18998.5	16838.4	16314.5	15294.7	16529.7	16895	23152.6	11422.2	16265.4	16245.1	16341.1	17067.3	14800.3	16615.8	16652.7	17364.5	15827.5	16558.1	16942.6	15738.5	16605.2	14549.5	14448.5	16398.7	15014.9	15363.2	13886.1	15682.1	15974.1	17602	15705.2	16029.3	15372	15121.3	15694.7
24.6	18090.9	25242.4	28851.9	29110.3	27647	11191.7	25967	17761.1	24992.7	24003.6	16020.6	13391.2	18563	17950.6	18923.7	16814.2	16270.6	15259.6	16505.3	16876.1	23085.5	11399.9	16262	16176.3	16301.4	17049.8	14746.6	16606.7	16604.1	17337.8	15836.7	16513.1	16924.3	15686.5	16594.3	14521.6	14426.6	16373.6	14981.5	15342	13852.8	15648.5	15939.3	17578.8	15672.5	15998.2	15353.7	15108	15666
24.8	18060.5	25243.4	28807.1	29011.3	27535.2	11168.1	25938.9	17767.5	24911.4	23913.5	15957.9	13380.7	18513.1	17868.8	18845.9	16783.1	16222.1	15223.9	16482.5	16853.9	23015	11376.2	16252.5	16107.1	16259	17031.5	14689.1	16591.5	16555.5	17309.5	15840.4	16467.9	16895.1	15630.9	16580.7	14490.8	14403.3	16344.8	14948.1	15318.9	13817.7	15609.4	15902	17549.4	15637.5	15966	15336.3	15094.4	15637.4
25	18027	25242.6	28766.2	28913.8	27419.6	11145.8	25912.9	17771.6	24825.3	23821.1	15893.8	13369.6	18459.1	17783.6	18766.6	16744.8	16171.9	15189.4	16461.9	16826.9	22941.7	11353	16234.1	16038.4	16215.8	17013.2	14629.7	16568.9	16507.2	17278.4	15837.2	16422.3	16857.6	15572.6	16564.8	14459.8	14377.8	16313.9	14915.3	15294.3	13781.6	15567.8	15864.3	17515.4	15602.2	15934.7	15319.7	15080.6	15608.4
25.2	17990	25234.5	28727.5	28819.2	27297.7	11124.1	25887.3	17772	24735.2	23725.1	15827.6	13356.9	18400.5	17693.8	18684.1	16700.6	16119.3	15153.8	16443	16794.5	22865.6	11329.1	16204	15969.2	16169.9	16994.1	14566.6	16536.5	16458.3	17239.7	15824.1	16376.3	16811.9	15511.6	16544.4	14426.3	14350.6	16278.5	14881.4	15265.7	13743.9	15523.6	15825.4	17478.5	15564.5	15902.4	15302.9	15064.9	15576.9
25.4	17949.4	25216.9	28691.4	28728.8	27172	11103.3	25864.1	17770.2	24643.9	23627.5	15759.3	13343.4	18339.2	17600.7	18599.9	16653.7	16066.4	15116.8	16426.8	16756.5	22787.2	11305.6	16165.4	15900.8	16120.8	16975.6	14501.2	16495.9	16410.5	17193	15801.6	16331.2	16762.8	15448.7	16519.7	14392	14322.1	16240.6	14847.8	15233.3	13705.4	15479	15785.8	17440.6	15525.9	15870.7	15286.2	15047.8	15542.3
25.6	17903.8	25188.2	28656.3	28643.1	27044	11083.5	25841.3	17765	24551.5	23527.6	15689.5	13329.4	18276.3	17504.5	18513.4	16605.3	16013.9	15077.7	16410.8	16713.2	22706.6	11282.6	16118.8	15832.2	16068.1	16956.7	14433.2	16445.5	16364	17136.3	15771	16286.1	16711.8	15382.8	16488.4	14355.2	14293.3	16198.6	14812.8	15195.7	13666.1	15433.6	15745.5	17402.5	15485.8	15838.7	15268.1	15027.9	15503.9
25.8	17852.3	25148.2	28622.7	28562.6	26912	11064.5	25819.2	17757.6	24459.2	23427	15619	13315.5	18213.3	17406.3	18425.8	16555.8	15962	15035.7	16393.6	16666.3	22624.6	11261	16066.9	15763.5	16012.4	16936.2	14363.3	16387.8	16318.1	17069.2	15734.8	16241.2	16660.6	15316	16450.3	14317.9	14263.5	16152.2	14777	15152.9	13626.4	15388.1	15705.5	17364.3	15444.4	15807	15248.8	15006.5	15462.1
26	17795.4	25099.7	28587.8	28482.5	26777.3	11046.1	25794	17748.2	24366.4	23325	15547.4	13301.5	18150	17306	18336.2	16506.2	15907.8	14989.3	16373.6	16613.8	22540.8	11239.8	16012.7	15695.1	15953.5	16911.6	14291.2	16324.1	16272.3	16993	15694.1	16196.9	16608.5	15248.1	16405.4	14279.4	14232.8	16099.9	14740.1	15102.6	13585.8	15341.8	15665	17326	15399.8	15774.6	15227.9	14982.9	15416.7
26.2	17734.4	25046.2	28550	28402.2	26641.9	11028.6	25764.7	17737.6	24273.3	23224.5	15476.5	13288.6	18088.3	17205.6	18246.1	16457.6	15854.4	14940.5	16349.2	16557.1	22455.8	11220.4	15958.5	15627.8	15893.4	16882.2	14218.8	16256.9	16228.5	16911	15652.9	16154.3	16557.1	15180	16356.3	14241.3	14202.5	16041.9	14703.9	15047	13545.4	15296.1	15625.1	17288.6	15354.3	15743.2	15207.1	14958.6	15369
26.4	17669.8	24989.2	28505.9	28318	26506.1	11012.8	25727.8	17725.7	24179.5	23125.1	15406.7	13276.7	18028	17104.7	18154.5	16406.6	15800.3	14889.8	16317.3	16496.4	22370.2	11202.4	15902.7	15561.2	15833.9	16844.8	14146.2	16185.6	16185.3	16824.1	15611.3	16112.1	16504.7	15111.1	16303	14201.8	14172.2	15976.2	14666.9	14987.1	13505.2	15250.1	15584.8	17251.2	15304.8	15711.8	15185.8	14933.6	15318.7
26.6	17605.7	24932	28456.7	28227.2	26371.1	10999.1	25684.7	17714	24086.2	23028.5	15338.8	13266.1	17969.8	17005	18063.5	16354.9	15745.5	14838.2	16279.6	16433.4	22284.2	11187	15847.1	15496	15774.8	16798.1	14074.2	16112.9	16143	16734.9	15570.8	16071.8	16452.5	15043	16248.5	14162.5	14142.5	15904.4	14630.4	14925.2	13465.6	15204.4	15544.4	17213.8	15252.3	15680.8	15164.1	14908.6	15266
26.8	17542.4	24875	28400.1	28128.1	26237.8	10987	25634.5	17701.9	23993.1	22933.6	15272.8	13257.2	17913.3	16906.4	17972.5	16302.9	15689.6	14787.5	16235	16366.7	22197.9	11172.8	15791.5	15432.6	15714.8	16742.4	14004.3	16038.9	16101.5	16645.4	15531	16032.5	16400	14975.2	16193.5	14122.5	14113.4	15827.3	14594.4	14860.8	13426.6	15158.5	15503.2	17176	15196.3	15650	15140.1	14881.9	15210.7
27	17481	24818.1	28336.8	28023.6	26107.8	10976.8	25580	17690.4	23900.4	22842.7	15210.1	13250	17859.1	16810.9	17883.6	16248.9	15637.6	14737.5	16183.2	16301.2	22113.3	11160.3	15734.9	15370.4	15653.5	16680.8	13937.3	15964.4	16061.8	16557	15492.8	15994.4	16348.3	14909.1	16139.1	14081.8	14085.8	15747.5	14558.8	14797.4	13389.4	15112.8	15462.5	17139.5	15139.2	15620.2	15114	14853.8	15154.1
27.2	17420.5	24761.4	28267.7	27911.3	25981.6	10968.3	25522.6	17679.6	23808.6	22753.8	15149.6	13243.7	17806.4	16717	17797	16194.4	15586.2	14688.4	16125.8	16237.3	22030.1	11147.7	15677.4	15308.8	15587.6	16614.1	13873.9	15889	16022.3	16469.1	15454.7	15955.9	16296.4	14844.2	16084.9	14039.8	14057.1	15666	14522.5	14734.7	13353.7	15066.9	15421.2	17101.9	15079	15589.8	15082.2	14822.5	15095.8
27.4	17362.2	24707.5	28197.1	27796	25862	10961.4	25465.5	17669.5	23719	22668.7	15093.1	13238.3	17755.7	16626.7	17714.6	16142.6	15536.9	14640.6	16065.6	16175.5	21949.3	11134.7	15620.7	15248.9	15515.5	16545.7	13814.8	15815	15984.1	16383.2	15417.8	15917.8	16246	14782.3	16032.1	13997.1	14026.1	15586.2	14485.5	14672.2	13319.9	15022.2	15380.2	17065	15019.4	15559.8	15044.3	14787.6	15037.4
27.6	17304.6	24653.5	28123.7	27679.5	25747.6	10955.4	25408	17659.9	23630.7	22585.8	15039.6	13232.2	17706.5	16538.9	17636	16091.8	15489.1	14593	16002.5	16114.3	21870.5	11118.7	15563.1	15189.8	15438.1	16476.7	13759.5	15741.6	15947.2	16298.9	15381.1	15879.7	16196.2	14722.6	15980	13953.8	13989.5	15507	14446.9	14609.2	13287.6	14977.6	15338.8	17027.2	14959.8	15529.3	15000	14748.2	14978.7
27.8	17249.2	24602.3	28050.4	27564.7	25639.6	10950.9	25352.1	17650.7	23545.2	22507	14990.4	13224.5	17659.2	16454.8	17562	16041	15443.6	14544.6	15939	16055.5	21794.6	11100.7	15507	15132.2	15358.7	16409.7	13707.7	15669.3	15911.7	16216.3	15345.3	15842	16147.7	14665.9	15929.6	13910	13948.2	15430.9	14405.8	14548	13258	14934.7	15298.4	16990.2	14902.3	15499.5	14952	14705.5	14921.1
28	17195.3	24553.1	27977	27450.2	25537.4	10947.3	25296.5	17641.1	23461.6	22430.6	14943.8	13213.9	17612.7	16373.5	17490.8	15992.5	15397.6	14495.7	15875.4	15997.3	21719.8	11079.8	15451.9	15075.4	15277.2	16342.7	13658.3	15597.5	15876	16134.5	15309.1	15803.8	16099.4	14611.3	15879.5	13864.4	13900.5	15355.4	14360.9	14487.3	13230.5	14892.4	15257.3	16952	14844.5	15468.6	14900.6	14659.6	14863.8
28.2	17144.6	24506	27905.5	27339.8	25441.6	10944.5	25241.7	17631.6	23380.2	22357.2	14900.1	13200.7	17566.9	16296.1	17421.2	15945.7	15351.6	14445.6	15813	15938.1	21647.6	11056.9	15397.9	15019.8	15196.2	16276.4	13610.2	15527.1	15841.6	16054.7	15274	15766.3	16052.4	14559.4	15829.9	13817	13849.1	15281.2	14312.9	14426.9	13205.9	14850.2	15216.4	16914.5	14788.1	15437.7	14847.9	14611.9	14807.2
28.4	17096.4	24458.7	27833.5	27230.4	25349.5	10942.7	25186.2	17622	23300.4	22285.4	14857.5	13184.3	17521.6	16221.6	17350.9	15896.3	15305.4	14393.4	15750.9	15879	21576.8	11032.4	15344.4	14964.9	15117.5	16209.9	13561.6	15456.5	15807.1	15975.7	15238.9	15729.1	16005.2	14509.5	15780.1	13767.3	13795.3	15207	14261.8	14368.3	13183.3	14808	15175.5	16876.5	14731.3	15405.7	14794.7	14562.5	14750.8
28.6	17050.7	24413	27761.1	27123	25261.5	10941.5	25131.2	17612.1	23222.4	22216.2	14817.3	13166	17477.2	16150.6	17278	15847.2	15259.2	14340.4	15689.6	15820.5	21509.1	11007.6	15292.6	14910.9	15041.1	16143.9	13511.6	15386.3	15771.7	15898	15204	15692	15958.7	14462.3	15730.3	13716.4	13741.7	15133.9	14208.2	14311.1	13162	14766.9	15134.9	16839.6	14675.6	15373.7	14742.3	14512.5	14695.5
28.8	17006.4	24366.2	27689.1	27015.9	25175.6	10940.9	25074.8	17602	23143.1	22148.2	14777.3	13145.9	17432.4	16081.7	17201.1	15799.5	15211.9	14286.5	15627.9	15762	21443.1	10982.6	15239.9	14855.9	14964.9	16075.8	13458.8	15315.9	15735.6	15820.6	15168.9	15654.5	15911.7	14416.9	15679.8	13664.4	13687.1	15059.7	14152.7	14253.4	13139.1	14724.8	15093	16801.6	14619.6	15340.1	14689.1	14461.6	14639.7
29	16965.8	24319.7	27617.1	26912.2	25092	10941.4	25018.6	17592.4	23065.3	22082.2	14739.3	13125.9	17388.2	16015.7	17120.8	15751	15164.5	14232.3	15566.8	15703.7	21379.1	10957.9	15187.2	14801.5	14890.2	16007.9	13402.1	15246.7	15699.9	15744.6	15134.2	15617.2	15864.7	14372.9	15629.3	13613.4	13633	14986.7	14097.3	14195.7	13113	14682.8	15051	16762.7	14564.9	15305.7	14636.2	14410.3	14584
29.2	16927.7	24271.6	27543.9	26809.3	25007.2	10942.2	24961.2	17582.2	22986.4	22018.3	14702.4	13105.5	17344	15950.7	17036.7	15699.9	15115.3	14177.1	15504.9	15645.1	21316	10932.8	15133.6	14746.2	14816	15938.9	13340.3	15176.4	15662	15667.6	15097.2	15578	15816.1	14327.9	15577.6	13563.1	13578	14914.1	14041	14137.5	13081.1	14640.2	15007.1	16721	14510.3	15269	14582.1	14357.5	14527.2
29.4	16891.7	24221.8	27470.9	26709.1	24921.9	10942.7	24902.8	17571.1	22904.5	21956	14666.3	13084.8	17298.8	15886.3	16949.1	15649	15063.2	14121.1	15441.8	15584.9	21254	10907	15077.6	14689.2	14741.1	15868.1	13273.5	15105.4	15621.9	15590	15058.5	15536.6	15765.4	14280.2	15524.7	13513.3	13521.8	14840.5	13984.1	14077.1	13042.8	14596.3	14961.6	16676.4	14456	15230.5	14526.9	14303.1	14469.2
29.6	16857.4	24169.6	27399.3	26609.3	24835.1	10943.1	24842.7	17559.1	22820.2	21894.5	14628	13063.1	17251.2	15820.3	16859.4	15596.5	15008.8	14064.7	15376.9	15523.2	21191.5	10880.6	15019.2	14630.3	14665.3	15795.6	13201.8	15033.2	15580.4	15511	15017.3	15492.5	15711.6	14227.1	15469.6	13462.8	13464	14765.8	13926.4	14015.1	12998.2	14549.9	14913.5	16628.7	14400.7	15189	14469.7	14246.9	14409.7
29.8	16826.1	24115.7	27326.8	26511.3	24747.1	10943.5	24782.1	17546.7	22735.7	21833.5	14587.9	13041	17202.8	15752.9	16768.6	15540.4	14953.5	14007	15311.4	15460.2	21128.5	10853.2	14958.8	14571.1	14589.7	15722.5	13127	14960.6	15537.7	15431.7	14973.6	15446.4	15656.1	14167.9	15413.2	13412.2	13406.2	14691.2	13868.6	13952.6	12949.5	14502.8	14863.9	16579.2	14345	15145.7	14411.5	14189.6	14349.8
30	16795.4	24059.4	27254.5	26411.7	24655.7	10943.1	24719.9	17533.3	22647.3	21771.8	14543.1	13017.2	17152.7	15682.4	16677	15484.5	14895.6	13948.3	15244.6	15395.8	21065.4	10825.3	14896.7	14510.5	14513.9	15648.1	13050.1	14886.5	15493.5	15351.3	14928.4	15398.5	15599.1	14103	15355.4	13361.6	13347.6	14616.3	13809.8	13889.4	12898.1	14454.3	14812.8	16528.1	14289.1	15101.5	14352.2	14130.6	14289.2
30.2	16765.8	24002.3	27182.9	26312.5	24565.7	10943.7	24658	17519.8	22558	21708	14493.6	12993.2	17102.7	15609.8	16585.8	15427.4	14840.2	13890	15177.8	15332.6	21002.3	10798.2	14834.5	14451	14439.5	15574.4	12973.5	14813.2	15450.6	15272.6	14883.7	15352.1	15543	14034.4	15298.2	13311.7	13290.8	14541.9	13752.2	13827.7	12846.9	14406.4	14762.9	16479.1	14235.5	15058.5	14294.1	14072.6	14230.4
30.4	16736.7	23946.3	27111	26212.8	24475.1	10945.4	24597	17507.2	22470.8	21641.7	14439	12969.5	17053.1	15535.1	16496.3	15370.3	14788.1	13832.7	15112	15271.2	20938.3	10772.7	14774.1	14393.4	14368	15503.1	12899	14742.1	15410.3	15196.2	14839.9	15307.2	15488.6	13964.2	15242.7	13263.4	13235.5	14470.9	13696.7	13768.7	12796.8	14359.7	14714.1	16432	14183.6	15016.8	14237.6	14016.4	14173.6
30.6	16708.2	23893	27041	26115.8	24385.6	10948.1	24537.6	17496	22385.5	21572.9	14382	12947.3	17006	15460.4	16409.6	15314.6	14738.2	13776.3	15049.3	15211.8	20874.2	10748.8	14715.9	14338.2	14299.9	15434.6	12827.5	14673.9	15372.5	15122.9	14798.8	15265	15437.9	13895.2	15190.7	13217.6	13183.1	14403.2	13643.6	13712	12749.4	14315.8	14668.2	16387.5	14134.8	14978	14184.5	13962.6	14119.1
30.8	16677.6	23840.8	26973.8	26021.3	24296.7	10951.9	24479.1	17485.4	22300.3	21500.9	14322.5	12926.5	16960.5	15385.3	16325.1	15261.6	14690.6	13722.3	14988.4	15153.8	20810.1	10726.5	14660.3	14285.5	14234.3	15368.4	12758.5	14607.5	15336.3	15052.2	14759.8	15225.6	15389.7	13828	15141	13174.6	13131.5	14338.2	13592.3	13657.2	12703.9	14273.9	14624	16344.5	14089	14940.9	14133.4	13910.5	14066.4
31	16643.9	23790.6	26909.7	25930.1	24211	10957.3	24423	17476.6	22218.5	21426.1	14262.1	12907.9	16917	15310.9	16243	15208	14645.5	13670.4	14930.1	15097	20745.9	10705.5	14607.3	14234.8	14171.5	15305.1	12692.8	14543.7	15302.1	14984.6	14722	15188.2	15343.5	13763	15093.8	13132.7	13082.1	14275.6	13544	13604.6	12660.5	14233.7	14582	16303	14044.7	14905.5	14084.8	13860.8	14016.1
31.2	16606.7	23741.3	26848	25841.1	24126.1	10962.6	24367.9	17469	22138.6	21349.6	14201.4	12890.3	16873.3	15237.1	16163.6	15157.7	14599.6	13619.9	14874.3	15040.8	20681	10685	14555.8	14185.1	14110.5	15243.2	12629.3	14482.1	15268.4	14918.6	14685.3	15150.7	15298.2	13700.1	15048.5	13092.1	13032.6	14215.5	13496.5	13552.8	12618.1	14194.1	14540.7	16261.2	14000.8	14870.8	14037.3	13812	13966.5
31.4	16565.5	23692.7	26789.9	25755.9	24043.3	10968.4	24314.3	17462.2	22058.9	21271.8	14141.6	12873.6	16830.8	15165	16086.4	15109.1	14553.2	13570.7	14820.2	14983.8	20616.6	10664.7	14504.9	14136.3	14050.4	15182.1	12567.4	14421.8	15234.7	14854.2	14649.4	15114.1	15253.9	13639	15004.2	13053.5	12983.7	14156.3	13449.8	13501.4	12577.3	14155.2	14499.8	16218.6	13957.8	14836.9	13991.3	13763.4	13917.9
31.6	16520.5	23643	26730.7	25671.6	23962.3	10974.9	24260.6	17455.5	21979.5	21192.8	14081.7	12857.3	16787.6	15093.6	16009.9	15059.7	14506.7	13522.2	14765.8	14926.4	20552.2	10644.5	14454.3	14088	13990.2	15121	12507.1	14362.1	15200.6	14790.7	14612.8	15077.5	15209.4	13579.1	14959.4	13015.3	12934.9	14098.2	13403.4	13451	12536.4	14115.6	14458	16174.8	13914.7	14802.2	13945.4	13715.5	13869.5
31.8	16473.9	23593.6	26670.9	25587.9	23884	10981.5	24208.3	17449.5	21901.4	21113.7	14022.4	12841.3	16743.4	15023.7	15935.2	15011.2	14459.3	13474	14712.1	14869.2	20487.5	10624.9	14404.1	14040.2	13931.1	15060.9	12448.1	14304.4	15166.9	14728.4	14576.7	15040.5	15165.1	13520.5	14915.5	12977.1	12887.7	14041.9	13357.8	13402.2	12496.3	14075.9	14416.5	16131.1	13871.8	14768.4	13900.8	13668.6	13822
32	16426.9	23543.3	26609.3	25505	23807.1	10987.9	24154.7	17442.7	21822.4	21034.5	13963.5	12825	16698	14954.9	15861.3	14963.7	14411.8	13425.4	14658.1	14813	20422.3	10605.6	14353.6	13992	13872	15001	12389.7	14247.8	15132.7	14667.1	14540.3	15003.4	15121.1	13463.1	14871.7	12939.4	12841	13986.8	13312.2	13354.4	12456.6	14036.3	14374.1	16087.7	13829.8	14734.4	13856.5	13621.9	13774.4
32.2	16379.1	23492.9	26547.3	25423.2	23730.5	10995.3	24100.9	17435.8	21743.7	20954.9	13905	12808.9	16652.7	14887	15787.8	14914.4	14365	13376.8	14602.9	14756.7	20357.3	10586.2	14303.3	13944.7	13813.8	14942	12332.5	14191.7	15098.9	14607	14503.9	14967.1	15077.3	13406.6	14827.3	12902.4	12795.8	13932.6	13267.7	13307.4	12417.7	13996.8	14331.5	16043.9	13788.3	14700.4	13812.9	13575.9	13727.7
32.4	16332.2	23441.5	26483.6	25341.3	23655.5	11002.8	24046.2	17428.4	21665.9	20874.8	13846.5	12792.9	16606.2	14819.3	15714.6	14865.1	14318.6	13328.3	14547.6	14701.6	20291.8	10566.9	14253.6	13897.8	13756.1	14883.3	12275.8	14136.6	15065.4	14547.9	14467.2	14930.6	15033.5	13350.8	14783.5	12864.9	12751.9	13879	13224.3	13261.8	12378.8	13956.7	14288.8	16001.2	13747.5	14666.2	13768.8	13530.2	13681
32.6	16286.8	23389.7	26422	25260	23580.7	11010	23991.4	17421	21588.2	20794.7	13788.9	12776.7	16558.9	14752.4	15642.5	14816.9	14272.3	13279.9	14492.8	14647.3	20226.7	10547.5	14204.6	13851.1	13699.7	14825.8	12219.9	14082.4	15032	14490.2	14430.7	14893.9	14989.8	13295.5	14740	12828.1	12708.2	13826	13181.6	13216.9	12340.8	13916.9	14247	15959.3	13707.4	14632.7	13725.5	13484.4	13635
32.8	16242	23337.3	26360.9	25179.5	23505.7	11017.5	23935	17413.7	21510.2	20714.9	13731.7	12759.9	16511.4	14685.5	15570.6	14768.1	14226.6	13231.3	14437.7	14593	20161.9	10527.5	14155.6	13804.4	13644	14768.6	12164.9	14028.5	14998.1	14433.2	14393.6	14857	14946.2	13241.1	14695.9	12791.6	12665.9	13772.6	13139.7	13172.4	12302.8	13876.9	14204.9	15917.3	13667	14598.7	13681.7	13438.5	13589.3
33	16198.4	23285.6	26302.1	25100.4	23432	11025.4	23879.4	17407.1	21433.5	20635.8	13675.4	12743.3	16464.9	14619.6	15500.1	14719.2	14180.8	13183.6	14383.3	14538.4	20098.9	10507.2	14107.9	13759.5	13590.3	14711.9	12111.1	13975.2	14964.5	14376.9	14357.6	14820.6	14903.2	13187.9	14652.7	12755.8	12624.7	13719.9	13099.3	13128.4	12265.9	13837.4	14164.1	15875.3	13627.2	14564.7	13638.8	13393.2	13544.7
33.2	16157.2	23233.5	26244.1	25022.4	23359.4	11032.9	23823.1	17400.2	21356.5	20557.1	13619.8	12726.4	16418	14554.7	15430.7	14671.7	14134.6	13136.6	14330.2	14483.2	20036.3	10487.2	14060.8	13714.3	13537	14654.9	12058.2	13922.8	14930.4	14321.2	14322.1	14783.6	14860.2	13135.6	14610	12720.4	12583.3	13667.5	13058.7	13085	12229.6	13798.6	14123.2	15833.2	13588.3	14530.4	13595.6	13347.7	13500
33.4	16116.9	23180.8	26187.9	24945.2	23287	11040.6	23766	17393.8	21278.7	20479.6	13564.6	12709.4	16370.8	14490.6	15361.9	14622.8	14087.7	13089.5	14277.2	14427.1	19974.8	10467.3	14013.6	13669.2	13484.6	14598.6	12007.1	13870.7	14894.9	14266.1	14286.9	14746.5	14817.3	13084.5	14567.1	12685	12541.7	13616.4	13018.2	13042.1	12194.3	13760.9	14082.1	15790.6	13549.4	14496.2	13553.7	13302.8	13456.1
33.6	16076.4	23128.5	26131	24868.8	23215.8	11048.6	23708.2	17387.9	21201	20403.6	13510	12692.4	16324.5	14427.2	15294	14573.4	14041	13042.8	14224.4	14370.5	19913.6	10447.4	13966.5	13624.2	13433.1	14542.5	11956.8	13819.5	14859.1	14211.3	14252.5	14709.7	14774.6	13034.2	14525.2	12650.4	12500.9	13566.6	12978.7	12999.5	12159.6	13723.9	14041.1	15747.7	13511	14461.7	13511.7	13258.5	13412.8
33.8	16037.4	23076.4	26074	24792.8	23146.2	11056.8	23650.8	17381.8	21123.4	20328.3	13455.4	12676	16278.2	14364.9	15226.8	14523.8	13993.9	12996.5	14172.5	14314.1	19853.9	10427.6	13920.2	13579.3	13382.1	14486.6	11907.6	13768.9	14823.3	14157.1	14219.1	14673.6	14732.8	12984.9	14484	12617.1	12459.1	13518.1	12939.8	12957.3	12126.4	13687.8	14000.8	15705.2	13474.6	14427.5	13470.5	13214.9	13370.3
34	15998.3	23023.5	26015.7	24715.9	23075.8	11064.8	23592.1	17375.5	21045.3	20252.7	13400.7	12658.9	16230.9	14302.5	15159.9	14474.7	13947.1	12949.8	14120.3	14258.5	19793.9	10407.7	13873.5	13533.4	13331	14431.5	11859.6	13719.3	14787.1	14103.7	14184.8	14636.9	14691.2	12936.2	14442.8	12584.2	12417.4	13470.6	12900.9	12916	12093.6	13651.6	13960.3	15662.9	13438	14393.7	13429.1	13171.4	13328
34.2	15958.9	22970.6	25956.6	24639.6	23006.1	11073.2	23533.6	17369.8	20967.1	20178.2	13346	12641.8	16183.9	14240.7	15092.9	14425	13900.3	12903	14068.5	14204.2	19735.2	10387.7	13827.2	13488.3	13280.9	14378.2	11812.5	13670.7	14750.7	14051.4	14150.4	14600.7	14650.4	12888.6	14401.9	12551.5	12377.1	13424	12862.9	12875.8	12061.1	13615.3	13920.4	15621.1	13401.7	14360.5	13389.3	13128.8	13287.1
34.4	15920.4	22916.9	25895.5	24561.6	22937.4	11081.3	23473.8	17363.4	20888	20103.2	13291.2	12623.8	16136.4	14178.6	15026.4	14377.4	13853.1	12855.7	14016.3	14150	19677	10367	13781	13442.2	13230.5	14324.4	11765.3	13621.5	14713.6	13998.7	14115	14564	14609.5	12841.5	14360.9	12520.1	12337	13376.3	12825.6	12835.1	12028.5	13578	13880.7	15578.2	13366.2	14326.5	13348.3	13085.6	13245.7
34.6	15883.2	22861	25833.4	24482.3	22867.3	11089.3	23412.6	17356.1	20806.9	20027.3	13235.4	12604.8	16086.9	14116.2	14959.6	14329.4	13804.5	12808.5	13964	14095.2	19619.7	10345.3	13734.3	13395.9	13179.9	14270	11718.2	13571.9	14675.1	13946	14077.3	14526.6	14568	12794.9	14318.7	12488.9	12296.2	13327.7	12787.9	12794.5	11996	13539.4	13840.4	15534.6	13331.1	14291.8	13307.4	13041.6	13203.8
34.8	15845.3	22802.4	25771.7	24401.8	22796.5	11097	23348.7	17348.4	20724.1	19950.4	13178.6	12584.6	16035.5	14052.6	14891.5	14280	13755	12760.2	13910.5	14039.2	19560.9	10322.9	13686	13348.7	13128.6	14215.2	11670.5	13521.3	14634.8	13893.2	14037.7	14487.7	14524.3	12747.7	14275.5	12456.1	12255.5	13279	12749.6	12753.1	11962.3	13499.1	13798.6	15489.1	13294.7	14255.6	13265.4	12996.6	13161.3
35	15808.1	22741.7	25709.5	24320.5	22725.6	11104.5	23283	17340.8	20638.7	19873.6	13121.2	12563.9	15982.1	13988.4	14823.2	14230.2	13703.4	12711.6	13856.5	13980.3	19502.8	10299.7	13636.3	13301.1	13077.3	14159.6	11622.6	13470.2	14592.7	13840.1	13997.4	14448.4	14479.6	12700.6	14231.5	12424	12213.5	13230.5	12710.9	12710.7	11928.2	13458.2	13755.5	15441.8	13259.1	14218.7	13223.1	12951.1	13118.5
35.2	15772.1	22679.4	25646	24236.9	22654.3	11111.9	23214.5	17332.9	20551.2	19795.4	13063.1	12541.9	15925.9	13922.8	14754.7	14179.1	13650.5	12662.5	13800.7	13919.3	19444.2	10275.3	13585.5	13253	13025.2	14102.6	11574.6	13418.3	14549.1	13786.9	13956	14408.3	14433.6	12653.1	14187	12393.1	12169.4	13181.6	12671.8	12667.4	11894.1	13416.4	13711.3	15393.5	13223.6	14180.7	13179.4	12904.4	13075.2
35.4	15736.5	22617.3	25584.4	24154.8	22582.2	11119.2	23145.7	17325.7	20464.9	19718.1	13005.1	12520.6	15868.4	13857.2	14686	14126.5	13598.9	12613.9	13745.2	13859.1	19386.1	10251.7	13534.7	13206.3	12974.7	14047.4	11527.8	13368.6	14506.4	13735.5	13916.7	14369.9	14389	12606.6	14143.4	12362.1	12125.8	13135.7	12632.7	12625.3	11861.6	13376.2	13668.1	15346.9	13188.5	14144.3	13137	12859	13033.4
35.6	15701.9	22555.9	25524.2	24074	22511.1	11126.4	23075.8	17319.6	20379.6	19641.2	12947.6	12499.3	15810.5	13791.6	14617.7	14075.5	13547.9	12565.5	13690.2	13799.9	19327.5	10228.7	13485.4	13160.5	12925	13993.4	11482	13320.3	14464.2	13685.5	13879.8	14332.9	14346	12561.1	14101.1	12331.4	12083	13091.9	12594.3	12584.1	11829.9	13337.5	13625.6	15301.3	13153.6	14109.3	13095.7	12814.8	12993
35.8	15669.2	22495.9	25463.4	23994.1	22440.2	11134	23006.2	17314.1	20295.5	19565.6	12891.3	12478.7	15752.3	13727	14550.7	14025.8	13498.2	12518.6	13636.4	13741.7	19271.5	10206.2	13438.7	13116.4	12876.7	13941.1	11438	13274.7	14423.7	13636.3	13845.4	14298.4	14305.7	12517.6	14060.3	12303.2	12040.9	13049.2	12557	12545	11799.8	13301.3	13584.6	15257.7	13120.8	14076.6	13056.7	12772.4	12954.3
36	15637.5	22437.4	25402.4	23916.2	22370.1	11141.5	22935.8	17308.5	20213.4	19491.2	12835	12458.3	15693.9	13662.7	14484.1	13975.1	13451.3	12472	13583.5	13686.1	19216	10184.1	13395	13074.5	12829.2	13891	11395.2	13230.8	14384.1	13588	13813	14265.2	14267.1	12475.1	14021.2	12274.9	12000.9	13007.6	12521.3	12507.9	11771.2	13266.3	13545.7	15216.4	13087.6	14044.7	13019	12731.2	12916.8
36.2	15605.7	22379.2	25344	23838.2	22301	11148.7	22865.5	17303.5	20132.2	19418.4	12779.4	12438.5	15635.7	13599.4	14418.2	13926.4	13405.9	12426.4	13532.7	13632	19161.5	10162.6	13352.8	13033.2	12782.6	13843.1	11353.6	13188.5	14345.8	13541.1	13782.3	14233.6	14230.2	12434.1	13983.1	12246.2	11962.9	12967.8	12487.1	12472.1	11744	13233.4	13508.9	15176.4	13055.6	14014.3	12982.9	12691.6	12880.6
36.4	15575.1	22322	25283.8	23760.3	22232.4	11156.4	22793.5	17298	20050.1	19345.7	12723.9	12418.7	15577	13536.3	14353	13878	13359.9	12380.5	13482.9	13577.6	19107.5	10140.3	13312.5	12992.3	12735.9	13795.3	11312.4	13146.5	14307.5	13494.5	13751.8	14202.1	14193.5	12393.7	13945.3	12218.4	11925.7	12928.1	12454.4	12437	11716.8	13200.8	13472.6	15136.4	13024.2	13983.5	12947.4	12652.3	12845
36.6	15544.9	22265.1	25222.4	23681.9	22165.5	11163.9	22720.6	17292	19968	19274.3	12668.3	12398.8	15517.9	13473.6	14288	13828.4	13315.3	12334.5	13433.1	13523.1	19055.6	10117.8	13273.3	12952.1	12689.7	13749.2	11271.9	13105.7	14269.7	13448.2	13721.5	14170.8	14157.2	12354.3	13908.1	12191.9	11889.6	12889.2	12422.6	12402.7	11690.6	13169.1	13437.6	15097.4	12994	13953.1	12912.8	12613.9	12810.5
36.8	15515.1	22208.3	25160.8	23603	22098.9	11170.3	22646.3	17285.7	19886.1	19203.1	12612.7	12378.3	15459	13410.9	14223.4	13779.7	13271.1	12288.7	13384.1	13468.8	19003.3	10094.8	13234.3	12912.4	12644	13704.2	11232	13065.1	14231.5	13403.5	13691.4	14139	14120.9	12315	13871.6	12164.9	11854.3	12851.1	12391.1	12368.8	11664.9	13137.1	13404.1	15059.3	12963.3	13922	12878.3	12575.7	12776.3
37	15486.1	22151.9	25100.9	23522.2	22033.3	11176.4	22572	17279.9	19803.9	19131.8	12557.9	12357.9	15400.7	13348.6	14159.7	13733.1	13227	12243.6	13335.7	13414.6	18952.1	10071.7	13195.4	12872.5	12599.2	13659.9	11193	13025.1	14193.8	13360	13661.5	14108	14085.4	12276.5	13835.6	12139.6	11819.2	12814.5	12360.3	12335.2	11639.6	13106.1	13370.5	15021.4	12934.1	13891.6	12844.9	12537.9	12742.9
37.2	15459.2	22096.7	25039.8	23442.9	21967.7	11181.9	22496.2	17273.6	19722.4	19060.6	12503.7	12337.3	15342.7	13286.7	14096.3	13686.5	13183.6	12199.1	13287.7	13360.7	18901.5	10049.2	13157.6	12833.7	12555.3	13616.4	11154.7	12985.8	14156.2	13316.9	13631.8	14077.2	14050.3	12238.8	13800.5	12115	11785	12778.2	12329.4	12302.6	11614.6	13075	13336.9	14984.5	12904.8	13861	12812.4	12500.4	12710
37.4	15432.6	22041.4	24980.2	23362.3	21902.4	11185.8	22420.6	17267.7	19641.1	18989.8	12449.9	12315.6	15285.3	13225.3	14033.4	13641	13141.1	12155.5	13240.4	13307.5	18851.7	10027.3	13119.1	12795	12512.5	13574.4	11117.3	12947.5	14118.2	13274.5	13602.1	14046.8	14015.3	12201.4	13766.4	12090.8	11751	12742.7	12297.6	12270.2	11589.8	13044.4	13303.3	14948.2	12876	13830.9	12780.2	12463.2	12677.2
37.6	15406.4	21985.3	24920.8	23281	21835.4	11188.9	22344.5	17262.1	19558.8	18918	12396.1	12293.4	15227.6	13164	13971	13596.3	13098.4	12112.8	13193.8	13254.7	18800.9	10004.9	13080.3	12756.6	12470.5	13532.2	11080.5	12909.4	14079.4	13232.2	13571.6	14015.8	13979.9	12164	13731.6	12065.6	11716.6	12707.2	12265.6	12238	11565	13013.3	13269.2	14911.2	12846.6	13800.3	12748	12425.7	12643.7
37.8	15380.2	21929	24862.4	23200.6	21768.8	11191.7	22267.9	17256.5	19475.8	18846.1	12342.2	12270.6	15169.8	13102.8	13908.8	13551.8	13056.1	12070	13147.5	13202.3	18750.5	9982.9	13041.7	12719	12428.9	13490.4	11044.1	12872	14040.2	13189.6	13540.9	13985.3	13944.6	12127	13696.7	12041.1	11681.9	12672.5	12234.4	12205.6	11540.4	12982.4	13234.1	14873.8	12818.5	13770	12715.7	12388.4	12610.7
38	15354.4	21871.9	24801.8	23121.6	21701.1	11193.7	22190.1	17250.9	19392.2	18774	12288.1	12246.8	15111.7	13041.8	13846.2	13507.4	13013.3	12027.5	13101.4	13149.9	18699.8	9960.55	13003.2	12681.5	12387.7	13449	11008.1	12835.3	14000.6	13147	13510.2	13954.5	13909	12090.1	13662	12015.8	11647	12637.9	12202.6	12173.2	11516.1	12951.7	13199.3	14836.3	12790.5	13739.9	12682.7	12351.4	12577.8
38.2	15327.8	21812.8	24740.6	23041	21632.5	11195.7	22111.8	17245.4	19307	18701.6	12233.5	12222	15053.3	12980.6	13783.6	13463.4	12969.9	11985.1	13055.3	13097.5	18649.1	9937.34	12964.8	12643.9	12347	13407.9	10972.6	12799	13960.8	13104.3	13480	13923.9	13873.9	12053.7	13626.9	11990.7	11611.2	12603.6	12171.5	12140.9	11492.2	12921.2	13165.1	14798.2	12763.5	13710.4	12649.7	12314.6	12545.3
38.4	15301	21751.6	24676.8	22959.9	21563.2	11198.1	22031.7	17239	19221.1	18628.8	12178.2	12197	14993.6	12918.8	13720.8	13418.6	12926.9	11942.7	13009.1	13045.3	18597.8	9913.17	12927.7	12607.2	12306.6	13366.5	10937.3	12762.5	13921.5	13061.3	13449.9	13893.4	13838.9	12017.9	13591.4	11965.5	11575.9	12569.8	12141.7	12109.5	11469	12890.7	13130.7	14759.4	12736.3	13680.7	12616.5	12278	12513
38.6	15274.1	21690.2	24613.2	22878.6	21494.5	11200.5	21951	17232.1	19135.4	18556.2	12123.3	12172.2	14933.5	12856.9	13658.1	13375.2	12883.7	11901.1	12963.9	12993.2	18547.2	9889.42	12891.8	12570.4	12266.4	13326.6	10902.8	12726.7	13884	13019	13421.9	13864.3	13805.1	11983.2	13557	11941.8	11541.4	12536.6	12112.6	12078.8	11446.5	12861	13097.5	14722.1	12710.4	13651.8	12584.1	12241.9	12481.8
38.8	15247.6	21627.4	24547.7	22795.1	21425.2	11202.8	21869.1	17224.4	19048.8	18482.8	12068.5	12147.1	14872.7	12795.3	13595.2	13332.4	12840.4	11860.7	12919.7	12940.7	18496.4	9865.49	12856.5	12533.1	12226.7	13287.8	10869.3	12691.3	13847.5	12976.8	13394.8	13836	13772.1	11949.4	13523.3	11918.3	11507.7	12504.1	12083.6	12049.1	11424.5	12832.2	13065.1	14685.2	12684.1	13623.8	12552.6	12206.5	12451.4
39	15220.6	21563.4	24481.9	22709.6	21355.2	11204.5	21785.4	17215.7	18961.6	18409.1	12013.8	12122	14810.5	12733	13532.5	13290.3	12798.4	11820.1	12876.2	12887.9	18445.4	9841.5	12821.7	12496.2	12187.4	13249.6	10836.5	12656	13811.8	12934.3	13368.2	13807.8	13739.1	11917.1	13489.6	11895	11475.5	12471.6	12055.4	12020.1	11402.4	12803.7	13033.4	14648.9	12657.3	13595.7	12522.5	12171.6	12421.4
39.2	15194	21499.3	24414	22624.7	21284.6	11205.3	21700.5	17205.4	18874.6	18334.8	11959.5	12097.4	14747	12671.2	13469.2	13248.5	12757.3	11780.1	12833.5	12835.5	18393.3	9817.63	12787.5	12459.5	12148.7	13212.5	10804.4	12621.5	13776.5	12891.8	13342	13779.6	13706.5	11885.3	13456.3	11871.5	11444.6	12439.7	12026.5	11991.6	11380.6	12775.5	13002.8	14613.6	12630.5	13567.3	12492.8	12137.2	12392.2
39.4	15167.8	21435.4	24345.7	22540	21211.4	11205.1	21614.8	17194	18787.1	18260.3	11906.3	12072.7	14683.8	12610.2	13405.5	13208.7	12716.2	11740.5	12791.8	12782.9	18341.4	9794.05	12753.8	12422.6	12109.9	13176.6	10772.7	12588	13741.6	12849.3	13316.5	13751.8	13674.7	11854.1	13423.6	11848.7	11413.7	12408.2	11997.6	11962.8	11358.9	12748	12973.7	14579.2	12604.5	13539.9	12463.7	12103.2	12363.7
39.6	15142	21370.6	24274.6	22454.8	21136.7	11204	21527.1	17182.1	18698.3	18185.8	11853.2	12046.9	14619.7	12549.4	13341.5	13168.4	12676.7	11700.9	12749.9	12730	18288.6	9769.61	12719.6	12386.3	12072	13140.2	10741.3	12554.7	13705.8	12806.1	13290	13723.3	13642.6	11823.1	13391	11825.7	11382.6	12377	11968.5	11933.8	11336.6	12720.7	12943.9	14544	12578.2	13513	12435	12069.6	12335.5
39.8	15116	21305.5	24200.3	22370	21061.7	11202.1	21438.7	17169.3	18609.6	18112.3	11800.7	12021.2	14554.5	12488.8	13277.7	13127.8	12637.8	11661	12708.2	12677.3	18235.3	9744.64	12685.9	12350.9	12034.7	13104.3	10709.8	12522	13670.5	12762.8	13263.4	13694.5	13610.6	11792.8	13358.4	11802.8	11352.2	12345.8	11939.7	11904.5	11315	12693.2	12915	14510	12552.1	13485.8	12406.4	12035.6	12307.2
40	15089.9	21240.3	24122.8	22284.6	20986.7	11199.5	21350	17155	18520.2	18038.8	11748.2	11995	14488.5	12429	13213.8	13087.4	12598.9	11622.4	12666.7	12624.7	18181.9	9719.07	12652.6	12315.7	11997.9	13068.7	10678.2	12489.8	13635.2	12718.6	13236.8	13665.8	13579.3	11762.5	13326	11780.7	11320.7	12315.1	11910.9	11875.1	11293.6	12665.7	12886.1	14475.4	12527	13458.6	12377.3	12001	12278.8
40.2	15062.9	21174.3	24042.8	22196.2	20912	11196.4	21260	17140	18429.9	17965	11695.9	11968.3	14421.9	12368.8	13151.1	13048.1	12560.5	11583.9	12625.7	12571.6	18128.6	9692.55	12619.7	12281.2	11961.6	13033.4	10646.8	12458	13600.6	12673.9	13210.6	13636.8	13547.6	11732.4	13294	11759.8	11288.7	12285	11883.1	11845.9	11272.3	12638.4	12856	14440.3	12502.3	13432	12348.6	11966.1	12250.3
40.4	15035	21107.2	23958.8	22106.4	20840.8	11192.7	21169	17124.1	18338.7	17891.4	11643.7	11941.2	14354	12308.7	13089.6	13008.9	12523.1	11546.2	12585.4	12517.8	18074.7	9665.27	12586.7	12246.9	11925.9	12998.3	10616	12426.4	13565.8	12629.4	13184.5	13607.6	13515.7	11703	13262.1	11738.6	11257.7	12255.3	11854.5	11817.3	11251.3	12610.8	12825.5	14405	12477.4	13405.1	12320.5	11931.4	12221.8
40.6	15006.5	21039.1	23871.6	22014.6	20769.5	11188	21077.8	17106	18247.3	17817.6	11592	11914.2	14285.9	12248.8	13028.9	12971.3	12485.5	11508.9	12546.3	12464.1	18021	9637.78	12554.5	12212.9	11890.2	12964.5	10585.9	12395.2	13531.7	12584.8	13158.9	13578.7	13483.9	11674.2	13230	11717.5	11227.5	12225.9	11826.4	11789.2	11231	12583.1	12795.7	14370.4	12452.6	13378	12292.5	11896.4	12193.6
40.8	14977.1	20969.5	23783.4	21921	20696.5	11182.8	20985.6	17086.2	18154.8	17742.5	11540.1	11886.9	14217.9	12188.5	12969	12939.9	12448.3	11472.8	12508	12410	17966.7	9609.89	12522.4	12178.4	11854.7	12930.8	10556.1	12364.2	13497.4	12540.2	13133.5	13549.3	13452	11645.2	13198.1	11696.5	11197	12196.9	11798.3	11761.5	11210.1	12556.2	12764.8	14334.3	12428.6	13350.9	12264.5	11862.1	12165.6
41	14947.3	20899.1	23693.5	21825.8	20622.8	11177.1	20892.4	17065.7	18062.6	17667.5	11489.1	11860.3	14150.7	12128.5	12910.1	12910.3	12412.6	11436.7	12470.6	12355.9	17911.7	9582.24	12490.5	12144.4	11820	12898.2	10527.8	12333.7	13463.6	12497.2	13108.7	13520.2	13420.5	11616.9	13167	11676	11167.7	12168.6	11770.7	11734.4	11189.5	12529.6	12733.9	14299.5	12404.6	13325	12237.3	11828.8	12138.8
41.2	14916.9	20827.1	23601.6	21729.9	20548.3	11170.5	20797.7	17043.2	17969.5	17592.1	11438.3	11833.1	14083.6	12068.7	12851.3	12881.3	12376.8	11401.3	12433.5	12301.3	17855.8	9554.48	12458.7	12110.2	11785	12866	10499.9	12302.9	13430	12455.6	13083.9	13491.2	13389.3	11588.9	13135.3	11654.8	11138.8	12139.8	11742.3	11707.1	11168.8	12502.4	12703.8	14264.9	12380	13298.8	12209.4	11795.3	12111.8
41.4	14886.3	20753.7	23509.5	21632.6	20470.1	11163	20702	17018.6	17876.5	17516.2	11387.8	11805.8	14017.4	12009	12793.2	12854.6	12341	11366	12396.7	12246.9	17798.4	9526.57	12427.3	12076.5	11750.5	12834.1	10472.3	12272.4	13397	12414.8	13059	13462.4	13358.5	11561.1	13103.9	11634	11109.7	12110.7	11715.1	11679.5	11148.2	12475.5	12674.4	14230.5	12356	13272.6	12181.4	11762.1	12085.2
41.6	14854.7	20679.3	23414.6	21534.5	20390.9	11155	20604.4	16992.8	17782.5	17439.4	11337	11778.9	13951.3	11949.4	12735.8	12828.9	12306.2	11331.5	12359.6	12192.4	17739	9497.9	12396.4	12043.7	11716.3	12802.4	10445	12241.8	13364	12375.3	13034	13433.2	13328	11533.2	13072.6	11613.4	11080.7	12081.8	11687.6	11652.3	11127.8	12448.6	12645.5	14196.5	12332.4	13246.6	12153.2	11729.3	12058.2
41.8	14821.9	20603	23317.2	21435.3	20310.8	11145.4	20505.5	16964.8	17688.3	17362.5	11287	11752.1	13885.8	11890.8	12678.9	12795.5	12272.1	11297	12323.1	12138.2	17678.8	9468.46	12367.3	12013	11682.4	12771.6	10418.8	12211.9	13331.3	12336.8	13009.1	13405	13298.1	11506.1	13041.4	11593	11052	12053.2	11660.7	11625.1	11108	12421.2	12617.8	14163.1	12308.1	13220.6	12126	11696.5	12031.8
42	14787.5	20523.4	23216.5	21333.8	20227.7	11134.1	20404.4	16934.2	17591.7	17283.7	11236.4	11724.6	13820.2	11832.6	12622.2	12760.5	12236.9	11262.7	12286.4	12084.5	17616.6	9437.28	12338.1	11982	11648	12740	10391.8	12181.4	13297.5	12298.3	12983.6	13376.3	13267	11478.7	13009.1	11570.8	11023.5	12024.2	11632.8	11597.6	11087.9	12392.9	12590	14128.3	12283.6	13194	12098	11663.2	12004.1
42.2	14751.5	20442.4	23113.5	21231	20140.9	11121.6	20302.7	16901.8	17494.5	17204.5	11186.6	11698	13755	11775.6	12566.2	12726.9	12203	11229.2	12250.7	12033	17553.3	9405.28	12309.5	11951.8	11614.6	12709.2	10365.4	12151.7	13263.5	12259.6	12957.7	13348.3	13236	11452	12977.5	11549.1	10995.3	11995.9	11605.7	11570.7	11067.9	12365.5	12562.3	14094	12259.1	13167.6	12071.1	11630.7	11977.5
42.4	14713.2	20359.2	23005.3	21125.8	20053.2	11107.8	20199.7	16867.4	17395.8	17124.2	11136.8	11671.7	13689.7	11719.3	12510.5	12692	12169.8	11196.4	12215.2	11983.4	17488.4	9371.65	12281.5	11921.8	11581.9	12678.9	10339.3	12122.5	13229.1	12221.6	12932	13320.4	13204.9	11425.5	12945.7	11528	10966.8	11968.6	11578.3	11543.7	11047.6	12338.3	12533.8	14059.4	12234	13141.4	12044.5	11598.7	11950.4
42.6	14673.4	20273.3	22895.7	21018.4	19962.7	11092.7	20095.2	16830.6	17296.9	17042.4	11088.1	11645.6	13624.9	11664.3	12454.8	12656.8	12137.3	11163.6	12180.2	11935.7	17422.9	9336.95	12253.3	11891.2	11549.8	12648.9	10313.2	12093.7	13195.2	12184	12906.6	13293.6	13173.9	11399.4	12914.4	11507.1	10937.5	11940.9	11551.4	11516.5	11027.2	12311.3	12505.1	14024.1	12208.5	13115.4	12018.3	11567.3	11924.1
42.8	14632.2	20185.9	22782.2	20907.7	19869.2	11077	19988.5	16791	17196.7	16958.6	11039.6	11619.6	13560.3	11609.9	12399.5	12625.4	12105.4	11131	12145	11889.5	17355	9301.21	12224.2	11859.5	11517.5	12618.6	10287.2	12065.1	13161.7	12146.7	12881.4	13266.4	13142.5	11373.4	12883.2	11486	10908.7	11913	11523.8	11489.6	11006.7	12284.6	12476.5	13988.5	12183	13089.5	11991.7	11535.8	11897.3
43	14589.9	20097.1	22666.1	20795.8	19774.6	11060.6	19880.7	16749	17097.5	16874.2	10992.7	11594.4	13496.3	11556.6	12345.1	12595	12075	11099.2	12110.8	11845	17286.4	9265.2	12196	11829.1	11485.9	12589.8	10262.3	12037.9	13129.4	12110.9	12857.2	13240.2	13112.4	11348.1	12853.1	11466.7	10880.1	11885.9	11497.6	11463.3	10986.8	12259.4	12448.6	13954.1	12157.7	13063.7	11966.3	11505.3	11871.8
43.2	14546.8	20004.7	22547.3	20680.9	19679.7	11043.4	19770.8	16703.5	16997.7	16788.3	10946.2	11568.9	13433	11503.6	12291	12563	12045	11067.4	12076.7	11801	17215	9228.38	12167.8	11798.5	11453.8	12560.8	10237.3	12010.9	13098	12076.1	12833.6	13213.7	13082	11322.7	12823	11447.9	10851.6	11859.1	11471.7	11436.9	10966.7	12234	12421	13919.2	12132.6	13037.8	11940.7	11474.9	11845.9
43.4	14502.6	19909.6	22427	20563.5	19581.3	11025.2	19659	16655.4	16897.1	16700.2	10900.8	11544	13371.1	11451.9	12237.9	12532	12015.5	11035.5	12043.9	11756.9	17142.2	9191.42	12140	11768.7	11421.2	12532.1	10212.4	11984.1	13067.4	12041.6	12810.1	13187.8	13051.7	11298.1	12793.4	11428.2	10824	11831.8	11446.1	11411	10946.9	12208.6	12394.1	13884.3	12107.8	13012.5	11915.1	11444.2	11820.8
43.6	14456.3	19811.2	22302.9	20442.4	19480.4	11005.8	19544.6	16603.6	16795.2	16610.9	10855.5	11519.3	13309.8	11400.8	12185.5	12501.4	11986.3	11004.4	12012.1	11713.7	17066.2	9154.06	12112.6	11739.7	11388.8	12503.2	10188.1	11957.4	13036.6	12007.4	12786.6	13161.4	13021.4	11273.2	12763.7	11408.6	10796.8	11805.2	11420	11385.2	10927.4	12183.1	12367.2	13849.6	12083.5	12987.3	11889.6	11413.5	11795.7
43.8	14407.8	19709.1	22175.5	20317.8	19377.3	10984.9	19428.2	16549	16691.6	16520.5	10811	11495.3	13249.8	11351.1	12133.9	12471.1	11957.5	10974.3	11981.4	11671.2	16987.4	9115.87	12085.1	11710.4	11356.7	12474.8	10163.4	11931.1	13006	11973.8	12762.9	13135.2	12991.1	11248.9	12733.7	11389.3	10769.5	11778.8	11394.6	11359.1	10907.7	12157.9	12340	13815.8	12058.9	12962.5	11864.4	11383.6	11771.4
44	14357	19603.4	22043.7	20188.7	19271.4	10962.9	19309.1	16490.8	16584.8	16428.2	10767	11472	13190.5	11302.5	12083	12441	11928.9	10944.2	11950.9	11629.6	16905.3	9076.79	12057.3	11680.6	11324.6	12445.8	10138.6	11904.6	12974.9	11940	12738.7	13108.6	12960.8	11224.5	12703.5	11369.6	10741.1	11751.8	11368.2	11332.7	10887.3	12131.8	12312.4	13781.6	12033.6	12937.5	11838.4	11353.7	11746.6
44.2	14302.8	19495.1	21907.5	20056.7	19161.3	10939.3	19186.9	16429.8	16475.4	16334	10723.7	11449.9	13132.4	11255.4	12033.1	12412.3	11901	10914.9	11921.1	11589.1	16821.1	9037.42	12029.6	11651.4	11292.9	12417.2	10114.4	11878	12943.6	11907	12714.2	13082.2	12931.1	11200.4	12673.1	11349.7	10713.1	11724.5	11341.4	11306.2	10867.4	12105.8	12284.9	13747.7	12008.7	12912.5	11812.4	11323.8	11722.1
44.4	14245.8	19382.7	21765.8	19920.6	19047.9	10914.3	19062	16364.6	16363.8	16238.3	10680.9	11428.2	13074.8	11209.3	11983.9	12383.5	11873.8	10886.5	11890.9	11550.2	16733.5	8999.02	12002.1	11622.2	11261.4	12388.5	10090.2	11851.6	12912.1	11874.1	12689.7	13055.5	12901.7	11175.8	12642.8	11329.8	10685.2	11697.7	11313.9	11280	10847.7	12079.5	12256.9	13714.3	11983.1	12887.1	11786.4	11294.4	11697.5
44.6	14185.5	19266.6	21620	19780.3	18931.6	10888.4	18935.4	16296.5	16249.5	16140.7	10639.1	11407.4	13018.4	11164.7	11935.7	12354.8	11846.9	10857.8	11860.6	11512.2	16643	8962.83	11974.4	11593.1	11229.6	12360.5	10066.1	11825.8	12880.8	11841.6	12665.1	13028.8	12872.5	11151.9	12612.4	11310	10658.4	11670.8	11286.9	11254.1	10827.8	12053.5	12229.4	13681.3	11956.5	12861.6	11760.5	11265.3	11672.8
44.8	14122	19145.8	21470.4	19636.7	18811.6	10860.9	18806	16224.8	16132.4	16040.9	10598	11387	12962.7	11121	11888.7	12326.2	11820.2	10829.2	11830.6	11475.2	16549.4	8930.59	11947.1	11565	11197.9	12332.7	10042.5	11799.7	12849.5	11809.1	12640.2	13001.9	12843.3	11127.5	12582.1	11289.8	10631.5	11644.4	11259.8	11228.8	10808.2	12026.9	12202.2	13647.5	11930.7	12836	11734.5	11235.7	11647
45	14054.8	19020.7	21316.5	19488.9	18687.6	10831.7	18674	16149.9	16013.5	15939.3	10557.6	11367.5	12908.9	11078.6	11843	12299	11793.8	10802	11801.7	11437.5	16451.9	8902.35	11920.9	11537.4	11166.2	12305.8	10019.1	11773.8	12818.8	11777.4	12615.6	12975	12814	11103.2	12552.2	11269.7	10605.8	11619	11232.9	11203.8	10789.7	12000.9	12175.6	13613.6	11905.4	12811.4	11709.2	11206.5	11621.8
45.2	13984.8	18890.5	21157.7	19335.9	18559.4	10801.2	18540.1	16071	15892.5	15835.3	10518	11348.3	12856.4	11037.2	11798.3	12272.6	11767.5	10775	11773.6	11400.5	16350.1	8878.31	11895	11509.7	11134.4	12279.4	9995.16	11748.5	12788.1	11745.6	12591.3	12947.9	12784.9	11078.9	12522.5	11249.5	10579.8	11593.8	11206.5	11179	10770.5	11974.9	12149.5	13580.3	11879.7	12787.1	11684.2	11177.7	11596.6
45.4	13910.7	18755.6	20994.8	19178.9	18427.8	10769.7	18403	15988.6	15768.8	15729.1	10479.8	11330	12805.6	10997	11755.1	12247	11741.1	10748.4	11746.7	11364	16243.9	8857.04	11868.9	11481.9	11103	12253.7	9971.98	11723.4	12757.8	11714.6	12567.1	12920.7	12755.7	11054.6	12493.1	11229.8	10553.4	11568.8	11180.4	11154.3	10751.2	11949.2	12123.9	13546.1	11854.3	12763.1	11659.6	11149.2	11571.4
45.6	13833	18615	20826.1	19016.9	18291.3	10736	18262.4	15902.2	15642.5	15620.8	10442.5	11312.6	12756.3	10957.8	11713	12222.4	11715.3	10723	11720.7	11327.7	16133.5	8837.57	11843	11453.9	11072	12228.1	9948.5	11698.2	12727.5	11684.2	12542.8	12893	12726.4	11029.7	12463.9	11209.8	10526.2	11543.6	11154.4	11129.4	10731.5	11923.1	12098	13511.9	11828.8	12739	11635.1	11120.6	11546.3
45.8	13751.7	18469.8	20652.3	18850.7	18150.2	10701.1	18119.3	15812.5	15514.1	15510.5	10406.5	11296.4	12709.1	10920	11672	12199	11689.5	10698	11695	11291.4	16018.5	8818.5	11817.7	11425.8	11041.5	12202.7	9924.89	11673.3	12697.6	11654.2	12519.1	12865.1	12697.5	11005.1	12435	11189.6	10499.9	11518.6	11128.4	11104.3	10711.6	11897.3	12072.2	13478.4	11802.7	12715.2	11611.1	11092.2	11522.1
46	13666.8	18319.1	20473.8	18680	18004.5	10664.9	17974	15719.9	15383.5	15398.2	10372	11281.6	12663.4	10883.2	11632.1	12174.6	11664.2	10672.6	11668.8	11257.2	15899.3	8799.56	11792.3	11398.9	11011.4	12177.3	9901.59	11648.9	12667.5	11623.8	12495.2	12836.9	12668.8	10980.5	12406.1	11169.6	10473.8	11492.5	11102.4	11079.2	10691.4	11871.2	12045.9	13445.1	11775.2	12690.4	11586.5	11063.4	11497.7
46.2	13577.2	18163.7	20290	18505.8	17855	10627.4	17826.2	15625	15250.3	15284.5	10339	11268.7	12619.5	10847.9	11593.7	12149.6	11640.3	10647.4	11642.3	11223.7	15776.2	8780.25	11767.5	11372.5	10981.8	12152.2	9878.9	11624.4	12637.6	11593.6	12471.6	12808.7	12640	10955.8	12377.2	11153.9	10447.9	11466.4	11076.4	11054.3	10672.2	11845.4	12019.4	13411.7	11748.3	12665.9	11562	11034.6	11473.5
46.4	13483.5	18003.4	20101.5	18325.7	17700.7	10587.6	17676.8	15528.2	15114.8	15169.3	10307.9	11257.4	12577.1	10814.1	11556.3	12124.8	11616.9	10622.6	11615.5	11190.8	15649.1	8761.17	11743	11346.6	10952.2	12127	9855.68	11599.9	12607.3	11563.2	12447.9	12780.7	12611.2	10931.5	12348	11140	10422	11440.1	11050.2	11029.3	10652.9	11819.4	11992.9	13378.7	11721.2	12641.2	11537.5	11005.5	11449.3
46.6	13386.2	17839.6	19909.2	18142.7	17542.9	10547	17526.2	15429.6	14977.7	15052.8	10279.4	11247.8	12536.9	10781.4	11520.6	12100.1	11593.7	10598	11589	11158.1	15518.1	8742.13	11719.3	11321.4	10922.8	12102.4	9832.91	11575.7	12577.4	11532.9	12425.1	12753	12582.8	10907.7	12319.1	11128.1	10396.2	11414.2	11023.8	11004.3	10634.4	11794.3	11966.7	13345.6	11695	12616.4	11512.7	10976.9	11425.4
46.8	13284.9	17671.1	19711.3	17953.5	17381.8	10505.6	17374.7	15329.8	14838.6	14935.2	10253.6	11239.8	12497.7	10750.1	11486.6	12075.1	11572	10573.6	11563.7	11126.8	15383.6	8723.27	11696.4	11296.9	10893.2	12078.3	9810.42	11552	12547.3	11502.7	12402.2	12725.1	12554.4	10884.2	12290.5	11117.8	10369.9	11388.2	10997.4	10979.6	10616.2	11769.6	11941	13312.5	11668.8	12591.5	11488	10948.4	11401.6
47	13179.4	17497.5	19508	17759.3	17217.4	10463.5	17222.3	15228.3	14697.7	14816.7	10230	11232.5	12460	10720.5	11454.3	12051.8	11550.8	10550	11539.6	11095	15244.7	8704.55	11673.1	11270.9	10863.5	12054.1	9787.68	11528.6	12517.4	11473.1	12379.6	12697.1	12525.9	10860.9	12261.9	11108.3	10343.8	11363.6	10970.8	10955.1	10598.1	11745	11915.5	13279.5	11643.7	12566.9	11463.5	10920.7	11378.4
47.2	13071	17319.6	19300.9	17560	17048.7	10420.3	17068.9	15125.2	14555.3	14697.7	10208.5	11226	12423.9	10692.5	11423.4	12029.8	11528.4	10527.2	11516	11063	15101.6	8685.95	11649.2	11244.2	10833.9	12029.8	9764.73	11505.6	12487.8	11443.4	12356.6	12668.5	12497.1	10837.8	12233.4	11093.2	10317.3	11339.5	10944	10930.1	10579.1	11720.2	11889.2	13246	11617.7	12541.9	11438.5	10892.7	11354.9
47.4	12959.6	17138	19089.5	17357.9	16877.2	10377.3	16916.2	15021.5	14412.8	14578.9	10188.5	11220	12390.1	10666	11394.6	12008.4	11506.6	10504.6	11493.6	11030.8	14954.8	8666.94	11625.8	11217.6	10805	12006.1	9742.15	11483.1	12458.9	11414.6	12333.6	12639.2	12468.7	10814.6	12205.3	11075.3	10291.5	11315.7	10917.1	10905.5	10560.1	11695.9	11862.8	13213.1	11591.8	12517	11413.6	10865.4	11331.6
47.6	12845.3	16953	18875.7	17151.3	16703.9	10334.6	16764.9	14918.4	14270.8	14461.6	10169.5	11215.5	12358.4	10641.8	11367.5	11988	11486.1	10482.6	11471.6	10999.1	14805.4	8648.09	11602.9	11191.6	10776.3	11982.5	9719.85	11461.2	12430.1	11386.1	12310.4	12609.8	12440.5	10791.9	12177.2	11055.5	10266.5	11292.5	10890.8	10881.1	10541.2	11671.4	11836.3	13181	11565.4	12492.8	11389.2	10838.2	11308.1
47.8	12729.3	16765.8	18661.7	16945.4	16529.3	10292.2	16615.3	14816.3	14129.8	14345.9	10151.1	11211.9	12329.2	10619.5	11342.2	11968.9	11466	10461.1	11450	10968.1	14653.8	8629.71	11579.1	11165.5	10748.1	11959.3	9697.77	11439.5	12402.2	11358.4	12287.5	12581	12412.2	10769.3	12149.3	11035.3	10242.2	11269.7	10864.3	10856.5	10522.1	11646.9	11809.7	13149.4	11539.6	12469	11365.3	10811.5	11284.7
48	12612.4	16578.2	18448.1	16738.8	16354.2	10250.5	16468.4	14715.9	13990.8	14232.5	10133.6	11210.2	12302.4	10598.6	11318.5	11949.2	11446.1	10440	11428.7	10937.9	14501.4	8611.99	11555.7	11140.8	10720.7	11937.1	9676.27	11417.7	12374.6	11331.2	12264.2	12552	12384.4	10747	12122.2	11014.5	10217.5	11246.5	10838.3	10832	10502.9	11622.5	11783.5	13117.7	11513.8	12445.7	11341.6	10784.6	11260.8
48.2	12495	16390.9	18235.9	16532.9	16181.1	10210.2	16326.2	14619.3	13855.3	14123.3	10117.6	11210.1	12278	10579.6	11297	11929.2	11428.7	10419.7	11408.6	10909.4	14349.3	8594.59	11533.9	11117.5	10694.1	11915.9	9655.4	11396.5	12347.3	11304.9	12241.7	12523.7	12357.7	10725.3	12095.5	10994	10194.6	11223.8	10812.8	10808.2	10484.6	11597.9	11759.5	13087.1	11488.6	12423.1	11318.8	10759.2	11237.5
48.4	12378.4	16205	18026.5	16329.5	16009.9	10171.2	16188.4	14526.7	13722.9	14018	10103.1	11211.8	12255.4	10562.1	11276.9	11910.1	11411.5	10400.9	11389.3	10882.5	14198.1	8577.68	11511.8	11094.6	10667.6	11895.4	9635.04	11375.4	12320.2	11278.4	12219.3	12496.2	12331.2	10704.2	12069.4	10974.7	10172.1	11201.8	10787.9	10784.3	10466.8	11573.2	11736.3	13056.4	11463.8	12400.9	11296.4	10733.6	11214.4
48.6	12263.4	16020.5	17819.3	16129.9	15839.6	10133.1	16055.5	14437.5	13593.8	13916.5	10090	11214.2	12234.1	10546	11258	11890.5	11394.6	10382.6	11370.5	10857.2	14048	8560.47	11489.6	11072	10641.6	11875.5	9614.9	11354	12293.5	11252.8	12196.4	12469.1	12304.5	10683	12043.4	10955.7	10149	11179.7	10762.7	10760.6	10448.5	11548.4	11713.8	13025.2	11439.7	12378.7	11274.2	10708.5	11191.7
48.8	12149.6	15839.3	17614.7	15931.9	15671.1	10096.5	15927.9	14352.8	13469.1	13819.5	10078.6	11217.6	12214.3	10530.7	11240.3	11870.8	11377.6	10365	11351.8	10830.8	13899.7	8542.32	11468.5	11049.6	10616.1	11855.2	9595.11	11332.7	12266.4	11226.5	12173.3	12441.7	12278.4	10661.9	12017.2	10935.8	10126.2	11156.9	10737.5	10737.2	10430.4	11523	11691.1	12993.4	11415	12356.2	11251.5	10683.3	11168.3
49	12037.9	15662.3	17414.2	15739	15505.9	10061.9	15806.9	14274	13349.4	13727.7	10068.8	11221.5	12195.7	10516.7	11224.1	11852	11362	10347.6	11333.4	10804	13754.5	8523.6	11448.2	11027.6	10590.3	11835.5	9575.51	11311.4	12239.6	11200.6	12150.9	12414.7	12252	10640.9	11990.7	10915.8	10103.7	11134.5	10712.1	10713.6	10412.3	11497.7	11668.2	12962.1	11390.6	12333.3	11229.2	10658.3	11145.6
49.2	11929	15489.9	17217.9	15551.5	15344	10029.2	15692.3	14200.3	13235.2	13639.8	10059.5	11226.1	12178	10503.6	11208.5	11834.7	11345	10330.2	11315	10777.2	13612.9	8504.89	11427.1	11005	10564.8	11815.4	9556.27	11289.8	12213.1	11174.7	12127.8	12387.5	12224.9	10619.6	11963.9	10896.3	10080	11111.6	10686.1	10689.6	10393.6	11472.6	11644.3	12930.1	11366.2	12310.2	11206.5	10632.4	11122.5
49.4	11823.6	15323.1	17026.4	15369.4	15186.6	9998.83	15585.3	14132.8	13127.8	13557.5	10051.5	11231.8	12161.9	10491.7	11194.3	11817.4	11329	10312.3	11297.1	10750.7	13476.3	8486.38	11406.9	10982.9	10539.4	11795.4	9536.81	11268.7	12186.9	11149.3	12104.9	12360.5	12198.1	10598.3	11937.2	10876.9	10055.8	11088.4	10659.9	10666.3	10374.6	11447.8	11619.4	12897.9	11341.4	12287	11183.3	10606.7	11099.4
49.6	11722.2	15163.8	16842.4	15193.9	15035.2	9971.36	15486.6	14072.9	13027.6	13481	10044.8	11238.4	12147.2	10480.8	11181.7	11801.5	11313.2	10294.6	11280	10723.7	13345.5	8468.4	11386.6	10960.7	10514.1	11775.3	9517.37	11248.1	12160.8	11123.6	12082.7	12333.3	12171.7	10576.6	11910.7	10857.6	10032	11065.1	10633.8	10642.8	10355.7	11422.7	11594	12865.7	11315.8	12263	11159.5	10580.3	11076
49.8	11626.8	15013	16668	15027.5	14891.6	9947.12	15397	14020	12935.4	13411.1	10039.2	11246.3	12134.1	10471.4	11170.3	11786.6	11298	10277.5	11264	10698.8	13221.7	8451.76	11366.3	10938.6	10489.5	11755.8	9498.12	11228.1	12135.4	11098.7	12060.5	12306.7	12145.4	10555.2	11884.8	10838.8	10007.7	11042.6	10608.2	10619.5	10336.8	11398.7	11568.6	12833.8	11290.2	12239.1	11135.7	10554.1	11053.5
50	11538.1	14870.6	16503.5	14870.6	14756.2	9925.82	15316.7	13973.9	12851.5	13347.6	10034.9	11255.6	12122.9	10462.9	11160.4	11772.3	11282.8	10261.2	11248.6	10675.7	13105.6	8435.58	11346.2	10916.9	10465.6	11736.2	9478.93	11208.7	12110.2	11074.2	12038.2	12280	12119.2	10533.6	11859	10819.6	9983.63	11019.6	10583	10597	10317.7	11374.6	11543.3	12801.4	11264.1	12215	11111.6	10527.8	11030.4
50.2	11456.5	14738.4	16350.8	14724.6	14630.9	9908.23	15246	13935.6	12775.9	13291.9	10032.4	11266.2	12113.8	10456.1	11152.4	11758	11269.9	10245.7	11234.1	10653.8	12998.1	8419.72	11326.8	10896	10441.7	11717.1	9459.96	11189.8	12085.5	11050.2	12016.4	12254.1	12093.4	10512.4	11833.9	10801.6	9960.69	10997.3	10558.4	10575.4	10298.8	11350.9	11518.1	12769.7	11237.7	12191	11087.6	10502.1	11007.8
50.4	11382.6	14617	16211	14589.3	14515.7	9893.77	15184.4	13904.3	12708.2	13243.1	10030.7	11278.2	12106.3	10450.2	11145.9	11744.6	11257.7	10231.6	11220.3	10632	12899	8403.87	11307.4	10875.5	10418.7	11698.1	9441.99	11171	12060.6	11027	11994.9	12228	12067.4	10491.2	11808.7	10783.1	9937.8	10975	10533.4	10553.3	10279.6	11326.8	11493.6	12738.2	11211.2	12166.7	11063.9	10476.2	10985.4
50.6	11317	14506.2	16083.4	14465.4	14413	9882.27	15131.5	13879.3	12649.3	13201.8	10030.1	11291.6	12100.7	10445.8	11140.9	11732.1	11246.7	10218.6	11207.4	10611.4	12809.3	8388.73	11288.4	10855.9	10396.7	11679.8	9424.71	11152.4	12035.9	11004.7	11973.3	12202.3	12041.6	10470.5	11783.8	10764.1	9915	10953.6	10508.8	10531.4	10260.5	11302.9	11469	12707.2	11185	12143.1	11040.8	10451.1	10963.4
50.8	11258.6	14405.7	15966.5	14353.1	14319.8	9873.18	15087.2	13860.5	12598	13166.6	10030.5	11305.7	12096.7	10442.5	11137.5	11720.2	11236.8	10206.5	11195.4	10591.9	12728.4	8373.7	11269.6	10837.5	10374.6	11661.8	9407.84	11133.9	12011.2	10982.8	11951.7	12176.1	12015.9	10449.8	11758.8	10745	9892.29	10932.3	10484.2	10509.6	10241.5	11278.4	11444.7	12675.8	11158.7	12119.6	11018.1	10426.2	10941.1
51	11207.5	14316.5	15861.2	14251.5	14236.4	9866.46	15050.4	13847	12554.3	13137.8	10032.1	11320.9	12094.1	10440.6	11135.5	11709.8	11227.4	10195.5	11184.7	10573	12656	8359.53	11251.2	10819.1	10353.5	11644.5	9391.43	11115.8	11987	10961.9	11930.3	12150.4	11991.1	10429.3	11734.2	10726	9869.66	10912.1	10459.8	10487.3	10223.1	11254.2	11420.7	12645	11133.1	12096.3	10995.4	10401.2	10919.2
51.2	11162.8	14237.2	15766.7	14159.5	14161.2	9861.06	15019.7	13837.4	12517.1	13113.9	10034.6	11337.3	12092.6	10439.7	11134.6	11700.8	11217.9	10185	11174.8	10555.3	12591.6	8345.93	11233.1	10801.2	10333.2	11627.3	9375.17	11098	11963.2	10941.3	11908.8	12124.6	11966.8	10408.8	11709.7	10705.4	9846.37	10891.6	10435.3	10464.5	10204.8	11230	11396.9	12613.5	11107.3	12072.4	10972.5	10375.8	10896.7
51.4	11124.2	14166.9	15682.3	14077.6	14094.3	9857.43	14994.8	13831.4	12486.3	13094.2	10038.8	11354	12092.5	10440.1	11135.1	11692.4	11209.5	10175.3	11165.5	10539.5	12534.7	8333.42	11215.9	10783.8	10313.8	11611.1	9358.83	11081.1	11940.4	10921.3	11887.7	12099.4	11943.1	10388.9	11685.8	10685.5	9823.23	10871.1	10411.5	10442.5	10187	11206.1	11372.8	12582.1	11082.2	12049	10949.8	10350.5	10874.4
51.6	11090.8	14104.8	15606	14004.8	14032.4	9855.14	14974.6	13827.9	12459.8	13078	10044.2	11371.6	12093.7	10441.6	11136.5	11684.3	11202	10166.3	11157.1	10525.5	12484.5	8320.94	11199.5	10766.9	10294.8	11595.4	9342.83	11064.4	11918.9	10902.2	11866.6	12074.5	11919.6	10369.2	11661.8	10665.4	9800.71	10850.3	10387.6	10420.7	10169.5	11182	11349.6	12550.4	11057.2	12025.2	10926.9	10324.3	10851.9
51.8	11062.5	14049.6	15538.9	13939.7	13976.9	9854.06	14958.3	13827.2	12438.1	13065.2	10051	11390.8	12097	10444.6	11139.2	11677.2	11195.7	10158.2	11149.6	10512.8	12440.7	8309.17	11184.3	10750	10277.4	11580.8	9327.38	11048.7	11898.3	10884.2	11846.5	12050.2	11896.7	10350.6	11638.7	10645.4	9778.84	10829.6	10363.7	10399	10152.3	11158.3	11326.8	12519.5	11032.6	12001.6	10903.9	10298.5	10830
52	11038.1	13999.7	15478.7	13881.7	13926.8	9853.54	14945	13828.3	12419.5	13054.9	10059.6	11410.9	12102.1	10448.9	11143	11670.4	11191.7	10151	11143.2	10502.2	12401.8	8298.04	11170	10734.2	10260.4	11567.1	9312.69	11033.4	11878.3	10866.3	11826.8	12026.1	11873.6	10332.3	11615.5	10626.1	9757.44	10808.8	10339.9	10377.9	10134.5	11134.4	11303.6	12488.3	11008.1	11978	10881	10272.9	10808.4
52.2	11017.2	13954.7	15424	13830.4	13880.6	9854.05	14934.8	13831.4	12403.6	13046.6	10069.3	11432	12109.5	10454.7	11147.9	11665.4	11189	10145.8	11138.5	10492.8	12367.4	8288.02	11156.2	10719.1	10244.7	11554.8	9298.54	11019.3	11859.1	10849.6	11807.9	12002.4	11851	10314.6	11592.6	10609	9736.27	10788.6	10316.6	10357.2	10116.9	11110.4	11280.5	12458.1	10984.1	11955.1	10858.7	10248.3	10787.6
52.4	10998.6	13913.2	15373	13783.5	13837.4	9854.72	14926.5	13835.8	12389.4	13039.9	10080.1	11454.4	12118.4	10461.8	11153.9	11662.1	11187.7	10141.5	11135.2	10484.7	12336.5	8278.52	11143.1	10704.6	10229.7	11543.1	9285.13	11005.5	11840.6	10834	11789.5	11979.1	11828.9	10297.2	11569.9	10590.7	9716.79	10768.7	10293.4	10336.7	10099.2	11086.6	11257.6	12428	10960.2	11932.3	10836.1	10224	10766.8
52.6	10981.6	13875.2	15327	13740.4	13796.9	9855.6	14920.4	13842	12377.3	13034.4	10092.5	11478.3	12129.5	10470.6	11161.6	11660.7	11187.4	10139.1	11133.6	10477.3	12308.1	8270.83	11130.7	10691.2	10215.9	11532.4	9272.57	10992.8	11822.6	10819.1	11771.9	11956.5	11807.6	10280.5	11548.4	10572.6	9697.71	10749.3	10270.5	10316.6	10081.7	11063.2	11234.5	12398.5	10936.9	11909.5	10813.7	10200.4	10746.1
52.8	10965.4	13839.4	15282.5	13699.4	13759.4	9856.65	14915.5	13848.6	12366	13029.8	10106.1	11502.9	12142.2	10480.8	11170.4	11661.1	11188.4	10138.2	11133.2	10471.3	12281.2	8264.06	11118.8	10678.8	10203.1	11522	9260.56	10981.1	11805.6	10805.4	11754.5	11934.7	11786.6	10263.6	11527.1	10554.7	9679.22	10730.3	10248	10297.2	10064.1	11040.1	11211.1	12369.2	10913.8	11886.7	10791.6	10176.9	10725.3
53	10950.3	13805.5	15240	13659.7	13722.9	9858.13	14912.2	13856.3	12356	13026.6	10120.5	11528.5	12156.8	10492.6	11180.9	11663.5	11190.3	10138.5	11133.8	10466.3	12256	8258.12	11107.9	10667.5	10191.9	11512.7	9249.36	10970.2	11790.1	10793.4	11737.9	11913.8	11766.7	10247.8	11507	10537.1	9660.85	10711.7	10226	10278	10047.1	11017.2	11188.4	12340.8	10890.4	11864.6	10769.6	10153.5	10704.8
53.2	10935.6	13772.2	15198.5	13620.8	13688	9859.29	14909.6	13864	12346.8	13024.1	10136	11554.9	12172.9	10505.7	11192.8	11666.2	11194.3	10140	11135.8	10462.5	12231.1	8253.06	11098.2	10656.9	10181.9	11504.1	9239.32	10959.8	11775.5	10782.2	11721.7	11893.4	11747.1	10232.6	11487.7	10517.5	9643.69	10693.8	10203.6	10258.7	10030.1	10994.6	11165.9	12311.6	10866.9	11842.5	10747.8	10129.8	10684.1
53.4	10921.5	13740.4	15158.2	13583	13653.6	9860.83	14908.3	13872	12338.9	13022.7	10152.9	11582.6	12191.6	10520.7	11205.9	11670.4	11200.3	10143.1	11139.5	10460.4	12206.5	8249.52	11089.5	10648.1	10173.4	11496.7	9230.28	10950.9	11761.8	10771.7	11706.2	11873.7	11728.5	10218	11469.5	10499.1	9625.53	10676.2	10181.9	10240	10013.3	10972.2	11143.7	12283.2	10843.5	11820.4	10726.5	10106.1	10663.3
53.6	10907.6	13708.2	15117.3	13545.8	13620	9862.29	14907.5	13879.8	12331.2	13021.8	10170.8	11610.4	12212.1	10536.7	11220.2	11676	11208.8	10148	11144.2	10460.1	12182.1	8246.46	11081.9	10640.3	10165.9	11490.3	9222.13	10942.8	11749.2	10762.3	11691.5	11854.2	11710.5	10203.4	11451.7	10482.1	9607.28	10658.8	10160.9	10221	9996.24	10950.6	11121.8	12255.2	10819.8	11798.7	10705.3	10082.6	10642.6
53.8	10893.9	13676	15077.1	13509.2	13585.2	9863.62	14907.6	13887.4	12324.3	13021.1	10189.8	11639.4	12234.2	10554	11235.8	11683.3	11219.4	10154.5	11151	10461	12157.9	8244.63	11075.3	10633.7	10159.9	11485.2	9215.34	10935.6	11737.5	10753.5	11677.8	11835.2	11693.7	10190.2	11434.9	10466.2	9588.38	10641.7	10140.4	10201.8	9979.41	10929.1	11100.7	12227.4	10796.2	11777.4	10684.3	10059.3	10622
54	10879.4	13643.8	15036.2	13473.3	13550.1	9864.49	14907.9	13894.9	12316.9	13020.1	10210	11669.6	12257.5	10572.5	11252.3	11692.3	11231.8	10163.2	11159.7	10463	12133	8244.04	11070.1	10628.4	10154.9	11480.8	9209.52	10929.6	11726.3	10745.6	11664.3	11816.6	11677.3	10177.2	11418.9	10450	9570.19	10624.8	10119.8	10183.1	9962.54	10907.9	11080.2	12199.4	10773.3	11755.4	10663.1	10036.4	10601.4
54.2	10864.7	13612	14995.6	13438	13514.3	9865.43	14908.7	13902.8	12309.8	13019.2	10231.7	11701.1	12282.4	10592.7	11270.1	11704.3	11245.8	10173.9	11169.9	10466.8	12108.1	8244.75	11066.4	10624.2	10151.7	11477.4	9204.45	10924.7	11716.4	10739	11651.8	11798.9	11662.3	10164.6	11403.5	10437.8	9552.13	10607.9	10100.6	10165.4	9945.98	10887.5	11060.4	12172.8	10751.1	11733.9	10641.8	10014	10580.8
54.4	10849.5	13578.8	14954.8	13402.7	13478.3	9865.63	14909.3	13910.6	12302.2	13018	10254.4	11733.8	12308.2	10613.8	11289.1	11718.5	11261.3	10187	11181.7	10471.7	12082.6	8246.61	11064	10621	10150.5	11475.2	9200.69	10920.5	11707.9	10733.7	11640.2	11782.4	11647.6	10152.8	11388.7	10427.3	9534.73	10591.9	10081.9	10147.8	9929.72	10867.8	11040.9	12146.6	10729.1	11712.8	10620.4	9992.04	10561.2
54.6	10834.7	13546.4	14914.3	13367.6	13442.6	9865.54	14909.7	13918	12294.5	13016.8	10278.5	11767.5	12334.6	10636.3	11309.3	11735.2	11278.1	10201.3	11195.6	10478.5	12056.9	8250.13	11062.9	10619	10151.8	11474.5	9198.1	10917.6	11700.7	10730.2	11629.1	11767.3	11633.7	10142.3	11374.9	10417.5	9518.12	10576.4	10063.6	10131.4	9914.35	10848.1	11022.2	12121.1	10707.7	11692.1	10600.1	9970.3	10542
54.8	10819.5	13513.9	14873.6	13332.5	13407	9864.95	14910	13925.8	12286.1	13015.2	10303.6	11802	12362.2	10660.2	11330.6	11754.3	11296.9	10217.6	11211.1	10487.3	12030.5	8255.43	11063.3	10618.7	10155.2	11475.5	9196.63	10915.8	11695.3	10728.5	11618.8	11753.3	11620.9	10132.1	11361.7	10407.4	9503.41	10561.5	10046.5	10116.3	9899.51	10829	11003.9	12096	10687.1	11671.7	10579.7	9949.01	10522.9
55	10804.7	13481.5	14833.8	13297.6	13371.8	9863.9	14909.8	13933	12277.7	13012.8	10330.1	11837.3	12391.5	10685.2	11352.9	11775.6	11317.7	10236.2	11228.9	10498.2	12004.3	8262.52	11064.7	10619.9	10161.5	11478.6	9196.5	10915.3	11691.1	10728.3	11609.6	11740.9	11609.4	10123	11349.4	10399.1	9489.25	10547.5	10030.5	10101.7	9884.87	10810.5	10985.5	12071.7	10667	11652.2	10560.2	9927.77	10504.5
55.2	10789.7	13448.2	14793.8	13261.7	13336.1	9861.67	14908.6	13939.5	12268.6	13009.6	10356.6	11872.9	12421.6	10710.8	11375.7	11798	11341.1	10256.4	11248.1	10511.5	11978.1	8271.23	11067.3	10623.8	10169.4	11483.5	9198.12	10916.7	11688.8	10730	11601.4	11729.1	11599.1	10115.3	11338.4	10387.6	9475.79	10534.1	10014.8	10087.5	9870.42	10791.7	10967.5	12047.2	10647.3	11632.5	10541.4	9906.71	10486.5
55.4	10774.3	13415.9	14752.9	13225.4	13300.1	9858.86	14906.7	13945.3	12258.8	13005.5	10383.7	11908.6	12452.7	10736.7	11399.1	11821.8	11366.7	10278.1	11268.9	10527.4	11952.5	8281.51	11071.4	10629.6	10179	11490.4	9201.15	10920	11688	10734	11594.2	11717.8	11590.3	10109.2	11328.5	10374.6	9463.17	10521.2	9999.41	10073.8	9856.02	10773.2	10950.1	12023	10628.4	11613	10523	9885.9	10468.2
55.6	10758.1	13382.8	14711.7	13188.6	13262.9	9855.31	14904.4	13950.9	12247.8	13000.5	10410.9	11945.4	12484.9	10762.8	11423	11848	11395.3	10302.5	11291.7	10545.2	11927.1	8293.92	11077.8	10637.9	10190.3	11499	9205.8	10924.6	11689.2	10739.4	11588.6	11707.4	11582.8	10103.9	11320	10361.9	9450.98	10508.9	9984.3	10060.4	9841.44	10755.1	10932.6	11998.1	10609.7	11593.6	10504	9865.32	10450.2
55.8	10741.9	13350	14670.5	13152.1	13225.2	9851.3	14901	13955.7	12235.8	12994.6	10438.4	11982.9	12517.7	10789	11447.5	11875.2	11426.7	10329.1	11316.3	10565	11901.8	8308.16	11086.2	10648.1	10203.8	11509.6	9212.13	10931.7	11691.8	10747	11584.5	11698.5	11576.7	10100.2	11313	10349.5	9438.96	10497.3	9968.97	10047.5	9826.95	10737	10915.5	11973.5	10591.6	11574.7	10485.8	9844.95	10432.7
56	10724.9	13317	14629.2	13114.7	13187.1	9846.7	14896.8	13959.5	12222.7	12988.4	10465.8	12020.5	12550.5	10815.1	11472.1	11904.1	11460.4	10357.4	11341.8	10586.7	11875.7	8324.71	11096.7	10659.7	10218.9	11521.9	9220.09	10940.9	11696.6	10756.2	11581.4	11689.8	11571.5	10097.8	11306.9	10336.8	9427.93	10486	9954.09	10035.8	9813.21	10719.5	10899	11949.2	10573.7	11555.1	10468	9824.84	10414.7
56.2	10708	13285.2	14587.6	13078.2	13150.1	9842.41	14892.7	13962.2	12208.6	12981.4	10494.4	12058.8	12583.8	10841.4	11496.9	11937.5	11495.6	10388.6	11370.2	10609.4	11849.2	8343.43	11109.4	10672.8	10237	11536.7	9234.45	10952	11703.6	10767.3	11579.9	11683.3	11567.5	10096.4	11302.2	10326.9	9417.9	10475.8	9940.35	10024.8	9799.66	10703	10882.8	11925.6	10556.1	11536.3	10450.2	9804.96	10397.5
56.4	10690.9	13253.3	14547.2	13041.5	13113.6	9838.05	14887.8	13964.1	12193.6	12973.1	10523.4	12097.1	12616.9	10868.2	11521.7	11973.9	11533.2	10422.1	11401	10633.1	11822	8364.43	11124.2	10688	10261	11554.1	9252.72	10965	11712.8	10780.1	11580.2	11679.1	11565.2	10095.8	11299.5	10318.8	9409.05	10466.4	9928.32	10015.2	9787.14	10687.3	10867.3	11902.6	10538.8	11518	10432.7	9785.44	10380.6
56.6	10673.9	13221.5	14507.1	13004.2	13078	9833.18	14881.7	13964.6	12177.7	12963.7	10552.6	12134.7	12650	10895.2	11546.1	12011.3	11572.3	10457.2	11432.8	10658.4	11793.9	8386.59	11140.6	10705.5	10289	11573.6	9274.71	10980.5	11724.2	10795.6	11581.6	11676.5	11564.9	10096.5	11297.8	10311.1	9401.78	10458	9917.61	10006.6	9775.21	10672.1	10852.5	11881.9	10522.3	11500	10416	9766.22	10364.2
56.8	10656.7	13189.2	14467.3	12966.3	13043.2	9827.58	14873.9	13964	12160.8	12953.1	10581.5	12171.5	12682.4	10922.1	11569.2	12050.7	11613	10493.4	11465.7	10685.1	11765.5	8410.55	11159.1	10725.7	10320.8	11595.4	9300.42	10997.6	11738.5	10813	11584.5	11675.8	11565.9	10098.6	11297.7	10305.4	9395.7	10450.5	9908.73	9998.62	9764.06	10658.3	10838.2	11862.3	10505.6	11482.6	10399.1	9747.54	10348.5
57	10639.9	13156.7	14426.2	12928.8	13008.9	9821.62	14865.2	13962.9	12142.9	12941.5	10610.1	12208.2	12713.7	10948.6	11592	12092.7	11655.7	10531.4	11501.2	10713.4	11737.7	8435.82	11180.4	10749.5	10357.2	11619.9	9330.52	11016.7	11755.9	10833.5	11590.1	11678.6	11569.6	10102.6	11300.4	10300.8	9390.1	10444	9901	9991.78	9753.56	10645.4	10825	11844.5	10489.9	11467.2	10382.6	9729.71	10334.1
57.2	10622.9	13122.9	14386.3	12890.9	12974	9814.76	14854.6	13961.2	12123.6	12929.2	10637.2	12244.4	12743.9	10974.9	11614.2	12134	11701.1	10570.2	11536.9	10743.6	11710.2	8463.11	11204.4	10776.5	10397.5	11646.8	9355.98	11038.5	11776.1	10856.8	11598.1	11684.1	11575.4	10109	11305.2	10297	9385.3	10438	9893.99	9986.41	9744.41	10633.6	10812.7	11827.9	10475.2	11452.3	10367.2	9712.84	10320.1
57.4	10606.5	13088.3	14345.6	12853.6	12939	9807.03	14842	13958.6	12102.8	12916.4	10663.2	12280.6	12772.8	11000.2	11635.5	12176.6	11748.3	10610.1	11573	10774.7	11682.7	8492.26	11231.7	10806	10435.9	11676.2	9381.96	11063.1	11799.2	10882.3	11608.5	11691.6	11583.4	10118.1	11312	10294.2	9381.67	10433.9	9887.59	9981.98	9735.84	10622.7	10801.4	11812.4	10462.1	11438	10352.4	9696.77	10306.8
57.6	10589.1	13052.7	14303.2	12815.8	12901.9	9798.36	14825.8	13953.5	12079.8	12901.9	10687.3	12315.2	12798.3	11023.8	11655.1	12220.4	11795.1	10651.1	11610	10804.7	11654.9	8523.5	11261.2	10837.2	10475.6	11708.4	9408.45	11089.6	11824.4	10909.4	11621.4	11701.6	11593.1	10129.5	11320.9	10292.4	9378.6	10430.5	9882.27	9978.43	9727.43	10612.5	10791	11796.4	10449.2	11423.5	10338.1	9681.28	10294.1
57.8	10571	13016.1	14258.6	12777	12863.7	9788.43	14807.5	13945.8	12054.3	12885	10709.5	12348.1	12820.6	11044.5	11672.9	12266.1	11842.4	10693.5	11647.1	10833.8	11625.9	8556.43	11292.7	10870	10516.7	11745.8	9436.07	11118.8	11851.9	10938.1	11636.9	11713.6	11605.5	10143.1	11331.7	10290.9	9376.62	10428.1	9877.36	9976.28	9718.97	10602.6	10781.2	11780.7	10437.5	11408.6	10324.5	9665.82	10281.2
58	10551.7	12978.4	14213.3	12737.3	12823.9	9777.33	14785.6	13935.1	12025.7	12865	10729.1	12378.7	12839.9	11062.5	11687.4	12311.1	11889.4	10735.4	11682.8	10861.3	11595.5	8591.19	11325.6	10904.3	10558.5	11787.9	9464.21	11150.4	11880.9	10967.8	11654.5	11727	11619.8	10158.4	11343.8	10290.5	9376.21	10435.9	9873.9	9974.57	9710.91	10592.8	10772.1	11764	10425.7	11392.5	10310.7	9650.47	10268
58.2	10531.1	12939.4	14165.2	12696	12782.9	9764.57	14760.4	13920.7	11993.6	12842	10746.2	12406.1	12854.7	11076.8	11698.6	12356.3	11934.2	10776.8	11717.7	10886.3	11563.4	8627.38	11359.6	10940	10600.9	11833.6	9496.82	11183.4	11911.2	10998.3	11673.9	11742.1	11636.7	10175.1	11357.4	10290.4	9377	10447.2	9871.84	9973.39	9702.82	10583.1	10763.9	11747.2	10414.2	11376.2	10296.3	9634.5	10254.3
58.4	10509.3	12899.7	14116.1	12652.9	12740.5	9750.65	14732.1	13903	11958.9	12815.7	10760	12429.9	12864.8	11087.4	11705.8	12399.8	11977.6	10817.2	11751	10910.4	11530.4	8664.76	11393.9	10977.3	10646.7	11882.8	9531.67	11218.2	11943.5	11029.8	11695.3	11759.4	11656	10193.5	11373.1	10292.1	9378.69	10460.7	9871.78	9973.5	9694.99	10573.8	10755.9	11731.1	10401.8	11360.1	10281.7	9618.47	10240.6
58.6	10487.8	12860.8	14068.4	12610.5	12700.1	9736.53	14704.2	13885	11922.8	12789.2	10772.3	12452.6	12872.8	11095.9	11710.1	12443.7	12022.6	10860	11783.3	10934.8	11497.8	8704.42	11430.8	11018	10694.2	11936.6	9569.97	11256.6	11979.2	11063.4	11719.6	11780.5	11679.5	10214.5	11392.6	10296.5	9382.6	10478.1	9874.42	9975.97	9689.33	10566.3	10749.6	11717.5	10390.8	11345.9	10268.5	9603.17	10227.4
58.8	10466.8	12822.9	14022.7	12569.3	12660.8	9722.82	14675.1	13866.9	11886.4	12762.5	10782.9	12473.5	12877.9	11103	11712	12485.3	12070.5	10903.5	11814.3	10958.5	11466.6	8745.64	11470.2	11061.4	10743.5	11989.2	9610.68	11297.7	12018.3	11098.6	11747.1	11805.7	11706.9	10239.3	11415.6	10303.6	9389.3	10499.8	9880.44	9980.65	9686	10560.7	10745.6	11706.4	10381.4	11334	10256.4	9589.57	10215.3
59	10446.8	12785.6	13978.7	12529.3	12623.2	9709.68	14645.6	13847.8	11850.2	12736.4	10791.9	12492.8	12880	11108.2	11712.1	12525.9	12118.7	10948.8	11844	10981.4	11436.3	8787.96	11511.7	11106.6	10794.3	12041.3	9653.98	11341.6	12060.8	11135	11777.9	11835.6	11738.3	10267.4	11442.6	10314.3	9398.69	10508.9	9889.37	9988.51	9684.49	10557.8	10743.4	11699	10374.3	11325	10246.4	9577.27	10204.9
59.2	10427.6	12750.3	13937	12491	12587.5	9697.73	14616.6	13829.4	11815.4	12710.7	10799.4	12510.7	12880	11111.6	11710.2	12565.4	12168.9	10995.2	11872.3	11003.7	11407.4	8830.77	11555.5	11154.4	10846	12094.3	9700.29	11389	12107	11173	11812.5	11870.4	11773.8	10299.5	11474.1	10329.6	9411.14	10518.8	9901.87	9999.74	9685.5	10557.9	10743.6	11695.5	10369.7	11318.7	10239	9567.67	10197.1
59.4	10409.1	12716	13896.8	12454.2	12553.3	9686.45	14587.5	13810.9	11781	12686	10805.7	12527.5	12877.7	11113.4	11706.3	12603.7	12219.6	11041.7	11898.6	11022.9	11379.3	8873.94	11601.1	11203.5	10897.9	12147.8	9748.65	11438.6	12155.6	11211.8	11851	11909.7	11813.6	10335.2	11509.6	10347.1	9427.59	10530.3	9916.69	10013.9	9689.12	10560.9	10746.6	11694.6	10368.3	11314.8	10234.3	9560.33	10191.5
59.6	10391.4	12682.5	13856.3	12417.8	12519.5	9675.45	14556.9	13791.4	11746.6	12659.8	10809	12541.9	12871.4	11112.3	11700.1	12639.6	12268.2	11080.9	11922	11038.5	11351.8	8916.06	11646.8	11252.1	10949.2	12200.9	9797.58	11489.5	12204.8	11249.9	11893.9	11952.4	11856.3	10374	11547.8	10367.5	9447.12	10543.6	9933.87	10030.6	9694.66	10566.1	10751.9	11695.6	10369.6	11313.2	10231.4	9555.16	10188
59.8	10373.8	12648.7	13815.9	12381.5	12485.4	9665	14525.2	13770.5	11711.8	12632.9	10809.4	12553.5	12861.4	11107.8	11691.6	12672.5	12307.9	11114.3	11942.1	11050.8	11324	8956.85	11691.5	11300.3	10999	12255.3	9847.1	11540.5	12253.9	11287.5	11939.6	11998	11901.5	10414.7	11589.2	10391.4	9468.61	10557.7	9953.31	10049.8	9701.38	10573.9	10758.6	11698.5	10372.8	11313	10230.2	9551.28	10186.3
60	10356.1	12615.9	13775	12345.5	12451	9654.16	14492.4	13749.5	11676.9	12605.6	10806.8	12562.9	12847.8	11100.2	11680.4	12701.4	12342.2	11140.6	11959	11058.9	11296.5	8995.85	11735.4	11347.9	11047	12310.3	9896.66	11591.4	12302.3	11323.6	11988.2	12046.1	11949.4	10458.2	11633	10417.1	9493.17	10581	9974.95	10071.5	9710.18	10584	10768.4	11703.4	10378.3	11314.7	10231.3	9549.57	10186.1
60.2	10338.6	12582.5	13733.8	12309.7	12416.9	9643.02	14458.3	13727.6	11641.3	12577.6	10801.2	12569.3	12830	11090.2	11666.7	12726.5	12369.5	11159.9	11971.4	11062.8	11268.9	9032.71	11777.2	11393.1	11091.6	12364.1	9945.15	11641	12349.3	11357.7	12039.2	12095.7	11999.5	10503.2	11678.1	10443.8	9521.19	10607	9998.96	10095.4	9720.71	10596.1	10780.5	11709.7	10385.6	11317.8	10234.1	9549.34	10186.9
60.4	10321.2	12549	13692.1	12274.2	12383	9632.31	14423	13704.9	11605.6	12548.8	10792.4	12573	12808.5	11077.6	11651.5	12747	12389.8	11173.1	11979.8	11063	11241	9067.08	11816.2	11435.9	11133	12415.9	9992.22	11688.9	12394.5	11389.5	12092.4	12147.3	12051	10549.7	11724.8	10473.6	9551.68	10635.6	10026.5	10121.6	9733.19	10610.7	10795.1	11718.5	10395.1	11323.1	10238.9	9550.56	10189
60.6	10302.8	12514.6	13650.9	12238.7	12348.6	9622.04	14386.5	13681.1	11569	12519.9	10781.2	12573.6	12784.3	11062.3	11634.2	12760.7	12403.3	11183.1	11983.9	11059.8	11212.6	9098.01	11851.5	11475.7	11170	12463.9	10037.1	11733.5	12437.7	11419.2	12145.4	12199.8	12103.3	10597.1	11772.1	10505.1	9585.03	10665.9	10056.5	10149.7	9747.07	10627.6	10812	11729.8	10406.2	11330.1	10245.2	9553.15	10192
60.8	10283.8	12480.6	13609.7	12203.5	12314.6	9611.74	14349.3	13657.1	11532.1	12490.8	10768.1	12572.5	12757.9	11045.4	11614.7	12770.5	12413.9	11189.3	11984.2	11052.6	11184.2	9125.54	11883.5	11511.9	11202	12508.8	10079.1	11775.5	12478.6	11445.5	12199.3	12253.4	12156.6	10645	11819.4	10538.2	9622.07	10698.1	10089.2	10180	9764.11	10647.2	10832.5	11743.6	10419.8	11339.7	10254.1	9558.17	10197.2
61	10265.1	12446.3	13569.4	12167.6	12281	9602.41	14311.6	13631.7	11493.8	12461.1	10752.9	12569	12729.3	11026.6	11593.6	12776	12419.7	11192.8	11980.5	11042.5	11155.9	9149.31	11910.6	11543.4	11228.5	12549.3	10117.5	11813.7	12516.2	11468.6	12252.9	12306.8	12209.6	10692.1	11866.7	10574.1	9661.39	10732.7	10124.9	10211.9	9783.41	10669.1	10855.1	11759.9	10435.6	11351.5	10264.1	9564.75	10204.1
61.2	10246.2	12412.9	13529.3	12131.5	12246.7	9594.41	14273.3	13605.5	11455	12431	10736	12564.2	12699.4	11006.2	11571.3	12776.2	12420.8	11192.3	11974	11029.1	11127.4	9169.18	11933.1	11570.5	11250.1	12584.6	10152	11848.2	12549.6	11487.9	12306.1	12360.6	12262.2	10738.8	11913.4	10612.6	9702.34	10769	10162.5	10245.7	9805.21	10694	10880.5	11778.9	10454.3	11366.2	10276.9	9573.65	10212.9
61.4	10227.4	12379.9	13490.1	12095.2	12211.8	9586.58	14234.6	13578.5	11414.9	12400.7	10718	12557.5	12668	10984.1	11547.5	12777.6	12417.4	11188	11964.3	11011.9	11099.1	9184.49	11951	11593	11265.7	12614.8	10182.2	11878.2	12578.4	11503.1	12357.5	12413.1	12313.3	10783.7	11958.5	10653.1	9752.21	10806.8	10201.5	10281.3	9829.16	10721	10908.4	11800.6	10474.9	11383.2	10291.2	9585.18	10223.9
61.6	10209	12347.5	13451.2	12059.2	12177	9579.45	14196	13551.1	11375.2	12370.3	10699.1	12549.9	12634.9	10961.1	11522.9	12778.2	12410	11180.9	11952.3	10991.8	11071.3	9196.01	11964.4	11610.9	11275.9	12640.5	10208	11903.9	12602.1	11513.7	12407.5	12464.4	12362.9	10826.6	12002	10696.3	9805.88	10846.2	10242.9	10318.6	9856.26	10751	10939.3	11825.3	10498.2	11403	10308.2	9599.18	10237.2
61.8	10191.6	12315.2	13412.5	12022.3	12142.7	9573.43	14157.2	13523	11335.3	12339.5	10679.4	12540.9	12600.5	10936.9	11497.5	12776.3	12398.8	11170.7	11937.5	10969.2	11043.5	9203.65	11972.8	11623.8	11281	12660.4	10229.4	11924.9	12620.3	11520.4	12455.2	12512.8	12410.3	10867.4	12043.1	10742.3	9861.48	10887.4	10285.9	10357.2	9885.28	10784	10972.2	11853	10523.8	11425.4	10327.5	9615.54	10252.1
62	10174.4	12283.4	13373.1	11986.2	12108.9	9568.32	14118.1	13494.8	11295.5	12308.5	10659.1	12531.1	12565.1	10911.7	11471.7	12772.4	12385.1	11156.7	11920.4	10944.2	11015.5	9207.37	11976.9	11632.7	11280.9	12674.8	10245.8	11941.1	12633	11523.1	12499.8	12558.6	12454.6	10905.6	12080.4	10788.9	9920.21	10929.6	10330.1	10397.2	9916.82	10820.3	11007.9	11883.5	10552.1	11450.9	10349.8	9634.96	10269.5
62.2	10156.8	12250.5	13333.5	11949.6	12075.2	9563.84	14078.8	13466.1	11255.2	12277.4	10638.1	12519.7	12528.1	10885.4	11444.7	12769.2	12367.7	11140.9	11901.1	10916.9	10987.5	9207.68	11975.5	11636.7	11275.3	12684	10257.4	11951.7	12640.3	11521.4	12540	12599.7	12494.1	10939.4	12113.8	10836.6	9981.19	10972.2	10375.2	10437	9950.81	10859.3	11045.4	11916.5	10582	11479.2	10374.3	9656.5	10289
62.4	10139.4	12216.9	13293.5	11912.7	12042.6	9561.58	14039	13438	11215.5	12246.6	10616.4	12508	12490.8	10858.8	11416.9	12754.5	12348.2	11123.4	11880.3	10888.9	10959.6	9205.09	11969.7	11636.2	11266.2	12688.4	10264.3	11957.4	12642.6	11515.6	12576	12635.6	12529	10969.3	12142.7	10885.3	10029.1	11014.8	10421	10476.5	9987.51	10902.3	11085.4	11952.3	10614.4	11510.8	10401.9	9680.48	10311
62.6	10122	12183.8	13253.3	11875.6	12009.8	9561.31	13999.2	13409.2	11175.4	12215.3	10593.8	12495.5	12453.2	10831.4	11388.4	12735.6	12326.3	11104.1	11857.4	10859.2	10931.3	9199.88	11959.9	11630.7	11253.5	12687.7	10267.3	11958.4	12639.9	11506.4	12606.9	12665.6	12558.5	10995	12166.3	10932.5	10073.4	11056.9	10465.4	10515.3	10026.1	10947.7	11127.4	11990.1	10648.6	11545.3	10432	9707.36	10335.1
62.8	10103.7	12150.2	13212.8	11839.3	11976.3	9563.48	13959.1	13380.6	11135	12184.1	10570	12482.1	12415.5	10803.4	11359.6	12714.1	12303.4	11083.5	11833.2	10828.8	10902.8	9191.72	11946.7	11621.3	11237.4	12682.1	10266.2	11955	12632.4	11493.4	12632.1	12690	12581.2	11014.9	12184.7	10976.8	10116.1	11097.4	10508.4	10552.1	10066.5	10994.7	11170.9	12028.8	10684.8	11582.7	10464.6	9737	10361.6
63	10084.7	12116.2	13172.9	11802.5	11941.9	9568.68	13918.3	13351.4	11095	12152.6	10545.3	12468	12377.7	10774.6	11329.7	12690.8	12277.9	11062.1	11808.2	10796.5	10874.6	9181.32	11930.8	11608.1	11218.5	12671.9	10261.9	11947.5	12620.5	11477	12651.1	12707.6	12597.5	11029	12197.4	11019.6	10154.3	11135.1	10548.7	10585.4	10108.2	11042.9	11214.8	12068.6	10721.4	11622.3	10499.1	9768.52	10389.2
63.2	10066.2	12083.1	13133.8	11766.5	11907.6	9577.74	13877.7	13322.6	11055.5	12121	10520.2	12454	12340.6	10745.8	11299.7	12662.3	12252.4	11039.7	11782.3	10763.7	10846.6	9168.6	11913.7	11592	11198.6	12658.2	10254.5	11937.2	12604.9	11458.6	12664.5	12719.5	12608.3	11038.6	12204.5	11059.6	10188.4	11170	10586.2	10616.5	10150.8	11091.9	11260.2	12108.9	10758.9	11664.7	10536.1	9802.29	10418.5
63.4	10047.6	12050.7	13094.8	11731.3	11873	9590.96	13837.4	13292.9	11016.1	12088.9	10494.3	12439.1	12303.2	10716.2	11269.6	12637.1	12226.3	11016.2	11755.9	10729.6	10818.7	9154.05	11894.6	11584.1	11176.3	12640.4	10244.4	11923.9	12586.7	11438.2	12671.7	12725.5	12613.4	11042.8	12206.3	11094.9	10225.4	11201.8	10619.9	10644	10193.9	11140.4	11305.8	12149	10796.5	11709.6	10575.4	9838.13	10449.4
63.6	10029.4	12018	13056.4	11696.3	11838.9	9609.84	13796.7	13263.4	10977	12057.1	10468.1	12424	12265.7	10686.7	11238.9	12612	12200	10991.8	11729.4	10695.4	10791.3	9137.55	11873.8	11578	11151.4	12619.5	10231.5	11908.3	12565.5	11416	12673.6	12726.2	12612.3	11041.6	12203.3	11127.2	10258.9	11229.3	10649.9	10667.3	10237.2	11188.6	11350.9	12188.7	10833.5	11757.4	10617	9875.66	10482.3
63.8	10011.4	11985.5	13018.2	11661.2	11805.2	9635.08	13755.9	13233.7	10937.7	12025	10442	12408.7	12228	10657	11207.7	12585.4	12172.2	10967	11702.6	10660.1	10763.7	9120.2	11850.8	11571.6	11125.4	12596.7	10216.4	11890	12542.5	11392.3	12670	12720.7	12606.5	11036.1	12195.1	11155.5	10286.6	11252.4	10675	10686.6	10280.1	11235.6	11395.1	12227.8	10869.2	11807.4	10660.7	9913.98	10516.3
64	9993.31	11953.4	12979.9	11626.6	11772.2	9668.46	13715.1	13203.9	10897.8	11992.8	10416.1	12393.1	12190.5	10627.8	11176.6	12558.2	12144.3	10942.3	11675.8	10625.3	10736.1	9102.43	11825.8	11565	11098.7	12572.7	10199.3	11870.1	12518	11367.5	12662.4	12710.3	12596.5	11027.1	12183	11179.4	10309.9	11271.7	10695.8	10702.7	10322.3	11281.7	11438.5	12265.9	10904.1	11859.9	10706.6	9954.06	10552.4
64.2	9975.18	11921.1	12941.6	11591.8	11739.5	9711.38	13673.9	13173.7	10858.3	11960.9	10389.9	12377.1	12152.5	10598.4	11145.6	12531.5	12116.4	10917.4	11648.9	10591.1	10708.5	9084.38	11798.7	11559.5	11070.3	12547.3	10181.3	11848.5	12492.3	11341.4	12650.7	12695	12582.1	11014.7	12167.4	11198.5	10327.8	11286.4	10711.7	10713.6	10362.9	11325.8	11479.3	12302.1	10937.2	11913.2	10753.5	9995.7	10589.4
64.4	9956.75	11888.9	12903.7	11557.1	11706.8	9764.67	13632.2	13144	10818.3	11928.8	10363.9	12361	12114.9	10569.6	11114.7	12504.9	12088.4	10892.7	11621.4	10557	10681.1	9066.28	11771.1	11533.8	11041.6	12521.4	10162.1	11825.8	12464.7	11314.5	12635.7	12675.8	12564	10999.6	12148.6	11213.8	10339.9	11296.3	10723	10720	10400.5	11367.7	11516.4	12335.6	10967.6	11967	10800.4	10037.9	10626.3
64.6	9937.81	11856.9	12865.8	11522.2	11674.1	9828.18	13590.1	13113.9	10777.9	11896.7	10337.5	12344	12077.3	10540.5	11083.6	12478.7	12059.6	10868.6	11593.5	10522.4	10653.5	9048.76	11742.5	11503	11013.2	12494.9	10142.4	11802	12436.2	11287.1	12617.3	12652.8	12543.4	10982.3	12126.7	11223.6	10347	11301.9	10729.1	10722.3	10434.8	11406.1	11549.5	12365.4	10995	12020.4	10846.1	10079.8	10662.3
64.8	9919.24	11825.7	12828.4	11487.8	11642.2	9901.93	13548.4	13083.7	10737.7	11864.9	10311.2	12327	12040.1	10511.4	11052.6	12452.9	12030.9	10844.3	11565.8	10488	10627	9031.81	11713.6	11470.5	10984.8	12467.5	10122.2	11778.1	12406.9	11259.6	12596.7	12627.2	12520.5	10963.1	12102.8	11230.1	10349.3	11303.2	10731.3	10720.3	10465.4	11441.3	11578.5	12391.1	11018.5	12072.4	10890.3	10121.4	10696.9
65	9901.03	11793.9	12791.7	11453.2	11610.4	9984.29	13506.7	13053.2	10697.6	11833.8	10284.6	12309.9	12002.6	10482	11021.5	12425.6	12002.3	10819.7	11537.4	10453.1	10600.2	9014.82	11684.7	11436.2	10956	12439.4	10102.1	11753.2	12376.7	11232.2	12573.4	12599.1	12495.6	10942.1	12076.9	11232.4	10345.7	11300	10729.1	10713.7	10491.9	11471.3	11601.8	12412.1	11036.7	12122.4	10931.9	10161.1	10728.5
65.2	9882.6	11761.9	12755.3	11418.8	11579.3	10072.2	13464.8	13022.4	10656.8	11802.9	10258	12292.3	11964.9	10452	10990.3	12397.8	11972.2	10795.3	11508.2	10416.4	10573.5	8998.09	11656	11399.6	10927.5	12410.2	10081	11728	12345.5	11204.8	12548.6	12568.8	12469.2	10919.2	12049.5	11229.9	10337.6	11293	10722.4	10704.3	10514	11495.9	11619.8	12427.4	11050.7	12170	10970.8	10197.7	10757.2
65.4	9864.19	11730	12718.1	11384.2	11548	10163.5	13422.4	12990.6	10616.2	11772.3	10231.1	12274.4	11927.4	10421.3	10958.5	12369.2	11941	10770.2	11479	10378.9	10546.4	8981.1	11625.8	11371.8	10898.4	12380	10059.7	11701.8	12313.5	11177.1	12521.5	12536	12441.6	10894.7	12020.1	11221.8	10325.2	11282.1	10711.2	10691.6	10531.9	11513.8	11632.7	12436.7	11059.6	12213.8	11006	10230.6	10781.8
65.6	9846.1	11698	12681.2	11349.7	11516.2	10256	13380.3	12959	10576.4	11741.5	10204.5	12257.3	11889.9	10390.6	10927	12337.3	11910.5	10744.1	11449.4	10340.9	10519.3	8963.77	11595.3	11345	10869.3	12349.2	10037.8	11675.1	12281	11149.1	12493.3	12501.6	12413	10869	11990	11210.8	10308.9	11267.9	10696.8	10675.7	10544.9	11525.9	11640.4	12440.7	11063.2	12253.4	11037.3	10259.7	10802.1
65.8	9827.51	11665.6	12644	11314.9	11483.5	10347.5	13337.8	12927.2	10536.4	11710.6	10177.8	12239.6	11852.2	10359.9	10895.9	12304.1	11879.6	10717.7	11419.5	10301.8	10491.6	8945.86	11564.7	11318.1	10840	12317.3	10015.5	11647.2	12247.7	11120.4	12463.6	12466.4	12383.2	10842.5	11958.8	11194.8	10289.9	11250.6	10679.1	10657.5	10553.2	11531.4	11642.4	12438.7	11061.9	12288.3	11063.7	10284	10818
66	9809	11634.1	12606.8	11280	11451.2	10435.9	13295.2	12895.2	10496.5	11678.9	10151	12222	11815.1	10329	10864.8	12270.7	11848.5	10691	11390	10262.2	10464.2	8927.98	11533.6	11291.5	10810.7	12284.7	9992.23	11618.7	12214	11091.2	12433.3	12430.4	12352.4	10814.8	11926.8	11174.6	10270.5	11230.9	10658.8	10638.1	10556.6	11531.4	11640.1	12431.7	11056.4	12317.8	11085.1	10303.5	10829.8
66.2	9791.24	11603.1	12570.2	11244.7	11418.3	10521.2	13253.7	12863.7	10457.1	11647.1	10124.6	12204.7	11778.1	10298.6	10833.5	12236.8	11819	10663	11361.2	10224	10436.8	8910.42	11502.3	11265.6	10780.5	12251.7	9968.62	11589.2	12180.6	11062.3	12402.4	12394.1	12320.7	10786.9	11893.8	11152.7	10249.5	11209.2	10636.4	10616.7	10555.5	11526.7	11633.5	12420.2	11055.2	12341.7	11100.8	10318.2	10837.1
66.4	9773.79	11572.5	12534.7	11208.9	11386.1	10602.1	13213.2	12833.1	10417.3	11615.4	10098.1	12187.7	11741.3	10268.9	10802.7	12200.4	11790.9	10634.8	11332.3	10186.5	10410.1	8893.44	11472.2	11239.2	10751.3	12218.7	9944.91	11559.9	12147.4	11033.6	12372	12357.8	12288.3	10758.7	11861	11130.3	10227.8	11186.6	10613.2	10594.6	10550.3	11518.3	11622.8	12405.1	11053.3	12360	11111.8	10327.9	10840.6
66.6	9756.42	11542.2	12500.2	11173	11354.7	10677.5	13173	12802.8	10376.8	11583.8	10071.4	12170.6	11705.3	10239.6	10771.7	12165	11763.1	10607.2	11303.9	10149.3	10383.8	8877.15	11442.2	11213.3	10722	12185.5	9921.41	11530.2	12114.2	11005.6	12341.7	12321.7	12255.5	10730.3	11828	11105.4	10206.2	11162.6	10588.6	10571.9	10541.9	11506.4	11609.1	12386.3	11050.2	12372.7	11117.5	10332.8	10840.7
66.8	9739.72	11512.6	12466.8	11137.1	11324.8	10747.3	13133.4	12772.7	10336.3	11552.5	10044.7	12153.9	11669.9	10210.6	10740.5	12129.5	11736.1	10579.6	11275.4	10113.1	10358	8861.35	11412.4	11187.6	10693	12152.6	9897.57	11501.3	12081.3	10978.2	12311.6	12285.5	12222.4	10701.8	11794.9	11080.1	10184.3	11138.1	10563.5	10548.7	10530.6	11491.5	11592.7	12365	11045.6	12379.6	11118.7	10333.5	10837.3
67	9723.22	11482.6	12433.2	11101.3	11294.3	10811.1	13094.1	12743.7	10296.4	11521.9	10018.3	12137.2	11635	10182.3	10709.8	12094.1	11710.2	10551.5	11246.7	10077.3	10332.6	8845.88	11383.3	11161.4	10664.1	12120	9873.98	11472.8	12048.6	10951	12281.7	12249.5	12189.5	10673.9	11762	11055.2	10161.4	11113.6	10538.4	10524.7	10517	11474.4	11573.9	12340.9	11040.7	12381.8	11115.1	10330	10830.3
67.2	9705.86	11452.6	12398.7	11065.2	11263.4	10868.4	13054	12714.3	10256	11491.4	9991.51	12119.6	11601	10154.3	10679.1	12059.3	11683.2	10524.3	11217.5	10040.2	10307.2	8829.7	11353.7	11134.2	10635.7	12087.4	9850.15	11444.4	12015.3	10923.5	12251.3	12213.1	12156.7	10645.9	11728.8	11029.2	10139	11088.3	10513.3	10500.6	10501.1	11454.5	11553.2	12314.1	11016.2	12378.4	11107	10322.8	10820
67.4	9688.38	11423	12364.8	11029.2	11233.1	10920	13013.9	12685.1	10217	11461.2	9965.27	12101.7	11567.8	10126.4	10648.6	12026.9	11656.5	10497.5	11188.8	10002.9	10281.8	8813.79	11323.7	11107.7	10606.7	12055.2	9826.06	11416	11982.3	10896.2	12220.3	12177.4	12124.1	10618.2	11695.2	11002.8	10116.5	11062.5	10488.1	10475.9	10483.8	11433.1	11531.7	12286.2	10986.2	12370.7	11094.7	10312.9	10807
67.6	9671.02	11393.9	12330.6	10993.1	11203.2	10966.7	12974.1	12656	10179.4	11431.5	9939.51	12083.3	11534.7	10098.1	10618.5	11996.4	11630.1	10471.2	11160	9965.22	10256.7	8797.47	11293.5	11080.6	10577.4	12023.7	9801.61	11388	11949.8	10868.8	12189.1	12142.2	12091.4	10590.5	11661.3	10977.1	10093.5	11037.2	10463.4	10451.3	10465.3	11410.8	11508.5	12257.1	10952.5	12359.2	11079	10300.3	10791
67.8	9653.32	11365	12296.2	10957	11173.5	11009	12934.5	12626.7	10142.3	11401.8	9914.32	12064.3	11502	10069.6	10588.4	11967.2	11603.9	10445.3	11131	9927.77	10232	8781.2	11263.4	11053.2	10548	11992.6	9777.09	11359.5	11917.9	10841.6	12157.9	12107.1	12059.3	10562.7	11627.5	10951	10070.2	11011.9	10438.5	10426.6	10446.1	11387.7	11485	12226.8	10917	12344.7	11060.2	10285.5	10773.1
68	9635.46	11336.9	12262.4	10921.3	11144.1	11047.5	12895	12597.3	10105.3	11372.2	9889.18	12045	11469.7	10040.9	10557.8	11940.2	11576.6	10420.7	11101.6	9890.48	10207.5	8764.89	11232.1	11025.8	10518.3	11961.8	9752.3	11331.1	11886.2	10814.7	12126.6	12071.5	12027.1	10534.5	11593.5	10925	10046.2	10986.1	10413.7	10402.4	10426.2	11363.9	11460.2	12196.3	10878.7	12326.9	11039	10268.4	10753.5
68.2	9618.86	11309.8	12229.7	10887.5	11116	11084.2	12857	12569.1	10070.1	11342.9	9864.95	12026.8	11438	10011.9	10527.9	11914.5	11550.9	10396.8	11079.3	9853.89	10184	8749.46	11201.5	10998.9	10488.7	11931.8	9728.19	11303.3	11855.5	10788.3	12096.1	12037.3	11995.2	10506.5	11560.2	10899.2	10022.2	10961	10388.8	10378.2	10406.6	11340.5	11435	12166.5	10849	12308	11017.2	10249.9	10733.1
68.4	9602.63	11283.2	12196.5	10854.9	11087.4	11118.7	12819.3	12541	10034.9	11314.2	9840.46	12008.5	11406.4	9982.99	10498.2	11888.5	11524.4	10373.4	11060	9817.39	10161.2	8733.32	11170.5	10971.6	10459	11902.2	9704.18	11275.6	11824.5	10762.2	12065.8	12002.2	11963.6	10478.2	11527.8	10873.3	9998.06	10935.4	10363.8	10353.9	10386.3	11316.4	11408.8	12135.7	10820.4	12286.9	10994.5	10229.9	10711.2
68.6	9586.38	11256.7	12162.8	10824	11058.2	11151.4	12781.5	12512.8	9999.7	11285.6	9815.88	11990.1	11374.7	9954.42	10468.1	11861.2	11497.6	10349.8	11042.6	9781.46	10138.1	8716.82	11139.3	10944.5	10428.9	11872.6	9679.99	11247.7	11793	10735.9	12035.6	11966.6	11932.2	10449.9	11495.3	10846.7	9974.55	10909	10338.3	10329.5	10365.7	11291.1	11382.6	12104.5	10792.2	12263.8	10971.1	10208.4	10688.6
68.8	9570.59	11230.1	12128.4	10793.9	11027	11182	12743.8	12484.7	9965.05	11257.3	9790.74	11971.8	11343.1	9926	10437.7	11833.4	11470	10326.1	11027.8	9745.52	10114.8	8699.79	11107.1	10917.2	10398	11843.1	9655.7	11219.7	11760.9	10709.1	12005.3	11930.7	11900.7	10421.7	11462.7	10820.6	9951.33	10881.7	10312.4	10304.7	10344.2	11265.1	11355.2	12072.9	10766	12239	10947.7	10185.3	10665
69	9554.92	11202.9	12093	10765	10996	11211.1	12706.2	12456.2	9930.87	11229	9765.1	11953.1	11311	9897.72	10407.3	11802.1	11442.5	10302.2	11015.4	9710.2	10090.9	8682.25	11075.2	10889.6	10366.6	11814	9631.71	11190.8	11728	10681.8	11974.6	11894.9	11868.6	10393.3	11430.2	10793.1	9929.11	10853.4	10285	10278.3	10322.4	11238.6	11328.3	12040.7	10741.8	12213	10924.4	10161.7	10640.2
69.2	9538.12	11174.9	12056.6	10735.9	10964.4	11237.9	12667.2	12426.2	9896.2	11200	9738.45	11933	11278	9869.09	10375.5	11768.9	11413.2	10278.6	10991.6	9675.8	10066	8663.17	11042	10861.1	10334.1	11784.4	9606.54	11160.9	11694	10653.7	11943.1	11857.4	11835.8	10364.2	11397.3	10765.3	9906.96	10823.4	10256.9	10251.2	10299	11210.6	11300.1	12006.6	10718	12184.7	10900.4	10136.4	10613.7
69.4	9520.83	11146	12019	10706.9	10932.3	11262.4	12627.7	12395.4	9861.73	11169.9	9711.52	11912.1	11244.5	9839.65	10342.9	11735.1	11382.9	10255.1	10962.9	9642.68	10040.5	8643.66	11008.2	10831.6	10300.9	11754.4	9580.74	11130.2	11659.6	10624.8	11910.7	11819.5	11802	10334.4	11363.5	10739.4	9884.58	10793.1	10227.9	10223.5	10275.3	11181.9	11271.2	11971.3	10695.2	12155	10876.3	10109.8	10586.1
69.6	9503.19	11116.5	11980.8	10677.4	10900.3	11284.5	12587.6	12364.1	9827.39	11139	9683.43	11890.8	11210.9	9809.72	10309.8	11701.9	11351.9	10232.4	10931.4	9611	10014.6	8623.6	10973.7	10801.4	10266.7	11724.2	9554.19	11099	11625.1	10595.2	11877.5	11781	11766.8	10303.9	11329.9	10715.1	9862.02	10761.8	10198.4	10194.6	10250.9	11152.7	11241.3	11935.7	10673.1	12124.2	10852.1	10082.6	10557.2
69.8	9484.65	11086.5	11941.9	10648	10869.4	11304.6	12546.5	12332.4	9793.21	11106.9	9654.56	11868.4	11176.1	9778.75	10276.4	11668.2	11321.2	10209.4	10896.9	9580.71	9988.52	8602.54	10938.9	10770.6	10231.8	11693.3	9526.86	11066.8	11589.9	10565	11843.7	11741.5	11730	10272.4	11295.9	10691	9839.1	10730.1	10168.5	10165.5	10225.8	11122.1	11210.6	11898.9	10647.2	12092.4	10827.9	10054.5	10527.1
70	9465.14	11056.1	11902	10617.4	10836.1	11322.6	12504.1	12299.3	9758.95	11073.5	9625.09	11845	11141.5	9746.34	10242.1	11635.9	11291.5	10186.1	10860.1	9551.44	9962.2	8580.5	10903.9	10739	10196.1	11661.7	9497.88	11034.5	11554.4	10534.1	11808.6	11700.8	11692.3	10239.7	11261.5	10668	9815.28	10697.6	10138.3	10136.5	10199.2	11089.8	11178	11860.2	10618.5	12059.2	10802.8	10025.1	10496.4
70.2	9445.65	11025.4	11861.9	10586.5	10801.9	11337.9	12461.1	12266.6	9724.95	11039.5	9595.22	11821.1	11106.6	9713.09	10207.8	11603.9	11263.1	10162.3	10828.1	9523.19	9936.02	8558.67	10868.9	10707.8	10160.1	11630.3	9468.48	11001.6	11518.5	10502.6	11773.2	11659.8	11653.5	10206.3	11226.6	10645.3	9790.81	10667.9	10107.8	10107.3	10172.3	11057.1	11145.2	11835.7	10588.1	12026.5	10777.3	9994.98	10465.3
70.4	9425.92	10994.4	11821.5	10555	10766.4	11351.2	12417.6	12233.3	9690.94	11005.1	9564.18	11796.5	11071.6	9679.15	10173.1	11570.9	11236.6	10138	10797.9	9495.84	9909.28	8536.62	10834.3	10676.6	10123.5	11599.1	9438.52	10967.8	11482	10470.8	11737.7	11618.6	11613.7	10172.1	11191.6	10617.9	9765.76	10638	10076.5	10078	10144.7	11023.2	11111.9	11814.3	10555.7	11993.9	10751.2	9964.05	10434.2
70.6	9405.85	10963.3	11781.5	10523.3	10729.6	11363.5	12373.6	12199.7	9657.68	10970.2	9533.31	11771	11036.4	9644.4	10138	11536.2	11211.1	10113.4	10768.2	9468.58	9881.98	8514.5	10800.2	10645.1	10087.2	11568.3	9408.48	10933.3	11444.9	10438.4	11701.8	11576.8	11573.5	10137.3	11156.5	10588.2	9739.69	10608.6	10045.3	10048.8	10116.5	10989.4	11077.5	11794.1	10521.6	11962	10724.5	9931.9	10403.5
70.8	9385.96	10932.4	11742.3	10491.4	10692	11374.4	12329.7	12165.4	9624.74	10935	9502.56	11745.3	11001.6	9609.59	10102.9	11501.4	11185.2	10089.8	10739.4	9441.71	9854.08	8492.98	10766	10612.9	10050.9	11538.4	9377.95	10898.4	11407.6	10405.8	11665.6	11534.5	11532.6	10102.3	11121.7	10556.5	9713.41	10579.3	10013.4	10018.6	10088.1	10956.4	11043.4	11775.3	10487.8	11931	10696.6	9898.55	10372.6
71	9366.58	10901.6	11705.3	10459.7	10656.2	11383.4	12286.5	12132	9592.72	10900.1	9471.84	11719.9	10966.3	9575.56	10068.2	11466	11158.8	10066.6	10710.9	9415.18	9826.26	8471.95	10731.6	10581	10014.7	11508.9	9347.75	10862.7	11370.3	10373.4	11630.3	11492.4	11491.5	10067.5	11087	10524.2	9686.85	10551.1	9981.54	9988.52	10060.8	10924.4	11009.6	11759	10453.8	11901.4	10668.7	9864.96	10342.2
71.2	9346.86	10870.6	11669.1	10427.6	10621.4	11391	12243.5	12098.2	9561.8	10865	9440.96	11694.6	10930.7	9542.07	10033.5	11429.8	11130.9	10043.1	10682	9388.08	9797.9	8450.74	10697.7	10548.3	9979.05	11479.3	9317.46	10826.4	11333.1	10341.1	11594.5	11449.9	11450.1	10032.4	11052.5	10490.8	9660.04	10517.5	9949.69	9958.3	10033.2	10892.7	10975.4	11716	10419.4	11872.1	10640	9830.68	10312
71.4	9327.05	10839.4	11634.4	10395.5	10588.4	11396.4	12200.8	12064.7	9531.71	10829.9	9410.62	11669.2	10894.8	9509.23	9999.42	11393.6	11101.6	10019	10652.6	9360.15	9769.61	8429.16	10663.5	10515.2	9944.08	11449.5	9287.23	10789.7	11296.2	10308.4	11558.3	11406.6	11408.6	9997.79	11018.5	10459.7	9633.36	10483.4	9917.86	9927.74	10005.2	10861.7	10940.4	11668.3	10384.4	11843.1	10611.1	9795.59	10281.3
71.6	9307.12	10807.9	11600.2	10362.6	10556.2	11398.4	12158	12030.8	9501.63	10794.8	9380.1	11644	10858.3	9477.4	9965.88	11357.7	11071.1	9994.5	10622.9	9332.1	9741.82	8407.23	10629.7	10481.9	9909.6	11418.7	9256.83	10752.7	11259.1	10275.4	11522	11362.8	11367	9963.2	10983.9	10428.7	9607.69	10447.8	9885.09	9897.08	9976.73	10829.8	10905.7	11618.6	10349.2	11813.7	10581.8	9759.82	10250.1
71.8	9286.44	10775.7	11565.5	10329.2	10524.3	11396.7	12115.2	11996.9	9471.79	10759.7	9349.22	11618.4	10821.4	9446.57	9932.81	11320.9	11044.9	9969.72	10592.2	9302.31	9714.32	8384.66	10596.7	10448.7	9876.19	11387	9227.24	10715.1	11222.4	10242.4	11485.8	11318.4	11326	9928.44	10948.7	10398.9	9582.07	10411.5	9853.16	9866.79	9947.79	10796.6	10870.2	11568.3	10314.1	11783.7	10552.2	9724.15	10219.5
72	9265.23	10743.3	11529.9	10295.4	10492	11391.9	12071.8	11961.9	9441.87	10724.2	9318.06	11591.6	10784.2	9416.01	9899.99	11283.6	11018.4	9944.73	10560.9	9270.98	9686.6	8361.27	10564.2	10414.6	9843.44	11354.5	9198.43	10677.7	11185.4	10208.8	11448.3	11273	11285	9893.28	10913	10368.7	9557.08	10373.6	9820.91	9835.82	9918.16	10762.5	10834.8	11516.9	10279	11752.9	10522.1	9688.11	10188.4
72.2	9243.82	10710.8	11493.5	10261.5	10459	11384	12028.1	11926.5	9411.2	10688.5	9286.85	11563.7	10746.2	9385.98	9867.33	11246.7	10992.2	9919.78	10529.4	9239.17	9659.13	8337.8	10531.8	10380.8	9811.02	11321.4	9170.41	10640.5	11147.6	10174.6	11411.3	11227.3	11244.2	9858.55	10877.4	10339	9532.96	10337.8	9788.42	9804.35	9888.64	10727.8	10798.9	11479.1	10244.2	11721	10491.6	9652.78	10157.3
72.4	9221.84	10678.5	11456	10227.6	10424.5	11373.2	11983.7	11890.7	9380.03	10653.2	9255.33	11535.2	10708	9356.57	9834.7	11211.6	10965.2	9895.34	10497.6	9206.35	9631.52	8314.12	10499.3	10346.8	9778.58	11287.8	9143.09	10604	11109.4	10140.5	11374.3	11180.9	11203.9	9822.81	10841.4	10309.7	9509.51	10301.3	9756.19	9772.51	9859.01	10692.6	10763.1	11443.4	10209.8	11688.8	10460.7	9618.86	10126.4
72.6	9199.32	10646.1	11418	10194.2	10389.9	11360.5	11939.2	11855	9348.84	10617.9	9223.5	11505.9	10669.8	9327.43	9802.32	11177.2	10937.9	9871.31	10465.4	9172.01	9603.54	8290.17	10467	10312.8	9745.92	11254.2	9116.67	10568.1	11071.4	10106.1	11336.9	11135.1	11164.1	9786.84	10805.9	10281.3	9485.34	10265.5	9724.33	9739.91	9829.79	10658.2	10726.9	11409	10175.8	11655.9	10429.7	9587.21	10095.8
72.8	9176.84	10614.2	11380.2	10161.8	10355.4	11346.3	11894.3	11819.6	9317.7	10583.4	9191.4	11476.5	10632.1	9298.46	9769.6	11144.8	10901	9845.88	10433.2	9137.65	9575.27	8265.81	10434.2	10278.4	9712.73	11220.5	9090.37	10533.2	11033.1	10071.4	11299.2	11089.8	11124.7	9750.58	10770.3	10253.3	9461.07	10229.9	9692.12	9706.41	9800.69	10623.8	10690.8	11374.8	10142.4	11622.6	10399	9557.33	10065
73	9154.43	10582.3	11342.3	10130.1	10320.6	11330.7	11849.8	11784.3	9286.28	10550.1	9159.05	11447.4	10595.2	9269.92	9737.49	11113.3	10861.6	9819.77	10400.2	9103.56	9546.56	8241.65	10401.4	10244	9679.74	11187.4	9064.06	10499.5	10994.8	10036.6	11262.5	11045.3	11085.7	9713.79	10735	10225.4	9436.78	10195	9660.09	9673.03	9771.41	10589.2	10654.9	11340.8	10109.4	11589	10368.7	9529.73	10034.2
73.2	9132.04	10550.5	11305.1	10099.4	10285.9	11314.4	11805.4	11749.2	9255.05	10518.3	9126.53	11418.5	10559.3	9241.67	9705.81	11082.7	10821.2	9793.15	10367	9069.16	9517.39	8217.43	10368.7	10208.8	9646.71	11154.4	9037.74	10466.5	10957.3	10002	11225.6	11002.1	11047.4	9676.41	10699.4	10196.8	9412	10159.9	9628.29	9639.79	9741.78	10554	10619.8	11306.8	10076.7	11555.4	10339.1	9503.59	10003.1
73.4	9109.43	10518.5	11268.6	10069.3	10251.8	11297.7	11761.5	11714	9224.63	10487.4	9093.63	11389.1	10524.1	9213.46	9674.82	11050.1	10781.2	9765.87	10333.6	9035.91	9488.07	8193.22	10336.7	10172.9	9614.67	11121.6	9011.17	10434.5	10920	9966.75	11188.8	10960.4	11009.3	9639.87	10663.3	10167.6	9386.55	10125.2	9596.87	9606.64	9712.27	10517.9	10585.2	11272.9	10044.1	11521.4	10310	9478.36	9971.83
73.6	9086.83	10486.5	11231.6	10040	10217.8	11280.2	11717.9	11678.5	9193.83	10457.8	9060.28	11359.6	10488.7	9185.16	9644.09	11017.4	10740.9	9737.95	10299.8	9003.53	9458.22	8169.33	10304	10136.2	9583.07	11088.8	8984.41	10403	10883	9931.4	11152	10918.8	10971	9603.45	10626.7	10136.7	9361.74	10089.5	9565.96	9573.87	9682.31	10479.8	10551.1	11238.2	10011	11487	10281	9453.24	9939.9
73.8	9064.37	10454.2	11194.7	10011.1	10183	11262.3	11674.4	11642.6	9162.78	10428.9	9027.19	11329.4	10452.7	9156.65	9614.51	10983.4	10705.8	9710.09	10265.7	8972.76	9428.25	8146.09	10271.5	10099.5	9552.42	11056.2	8957.59	10371.4	10846.3	9896.02	11115.4	10878	10932.8	9567.73	10590.2	10104.1	9337.3	10053.6	9534.86	9542.28	9651.98	10441	10517.5	11202.7	9977.76	11452.6	10252.1	9428.43	9907.95
74	9041.31	10421.8	11157.5	9982.84	10148	11243.8	11630.9	11606.7	9131.97	10400.6	8994.01	11298.6	10415.6	9128.15	9584.71	10948.7	10673	9682.19	10231.9	8943.11	9398.58	8122.9	10238.6	10063.3	9521.47	11022.8	8930.5	10338.8	10810.2	9860.64	11077.8	10838.1	10894.6	9533.05	10553.3	10071.5	9312.39	10017.1	9504.1	9510.6	9621.64	10402	10483.2	11166.2	9944.19	11418.3	10223.2	9403.38	9875.84
74.2	9017.65	10389.3	11119.5	9954.54	10112.4	11224.1	11586.5	11570.2	9101.04	10372.1	8960.76	11267	10377.5	9099.17	9555.58	10913.5	10641.2	9654.35	10197.8	8914.19	9368.78	8098.77	10205.2	10027.3	9490.48	10989.2	8902.95	10305.5	10774.4	9825.41	11039.7	10798	10855.9	9499.15	10516.5	10039	9287.24	9980.78	9473.32	9479.12	9591.33	10362.9	10448	11128.4	9910.35	11383.8	10193.9	9377.77	9843.85
74.4	8994.18	10356.5	11081	9926.38	10076.5	11203.3	11541.5	11533.5	9069	10343.8	8927.42	11235.5	10338.7	9069.91	9526.45	10879.2	10609.7	9626.36	10163.3	8885.15	9338.78	8074.73	10170.7	9992.07	9458.7	10955.6	8874.94	10270.5	10739.5	9790.34	11001.1	10757.9	10817.2	9465.2	10479.6	10005.9	9262.08	9944.41	9442.12	9447.75	9560.81	10323.9	10413.1	11089.8	9876.87	11349.3	10164.6	9351.76	9812.12
74.6	8970.55	10323.6	11043.7	9897.7	10039.4	11181.8	11496	11496.7	9037.22	10315.9	8894.66	11203.5	10299.5	9040.37	9497.67	10845	10578.9	9598.25	10129	8855.89	9309.08	8050.59	10136.8	9957.85	9426.99	10926.6	8846.03	10234.4	10704.9	9755.16	10962.7	10718.7	10778.8	9432.28	10443.3	9973.24	9236.32	9908.71	9410.37	9416.74	9530.18	10286.3	10378.2	11050.4	9844.1	11315.1	10135.3	9325.51	9781
74.8	8946.46	10290.7	11006.5	9868.45	10002.9	11159.2	11450.7	11460	9005.28	10288	8861.53	11171.2	10259.9	9010.77	9468.7	10811.6	10548.2	9570.43	10095.5	8825.49	9279.01	8025.87	10102.5	9924.06	9397.17	10899.2	8816.26	10197.9	10671.2	9719.76	10924.3	10679.1	10740.6	9399.85	10406.9	9940.73	9210.2	9873.37	9379.07	9385.13	9499.67	10249.4	10343.5	11010.8	9811.51	11280.9	10106	9298.42	9749.78
75	8922.42	10257.2	10970.4	9838.13	9965.9	11135.9	11405	11422.9	8972.92	10259.5	8828.59	11138.8	10219.8	8980.69	9440.15	10778.7	10518.1	9543.11	10062.4	8794.25	9248.36	8000.79	10068.3	9890.46	9368.93	10873.9	8786.11	10161.1	10637.9	9683.91	10886.4	10638.6	10702.1	9367.81	10370.5	9908.19	9185.76	9838.47	9347.84	9353.72	9468.95	10213	10309.7	10971.2	9779	11246.6	10076.5	9269.97	9718.52
75.2	8898.39	10223.5	10935.3	9807.54	9929.08	11112.1	11360.5	11386.1	8940.49	10231.1	8795.36	11106	10179.2	8950.84	9410.97	10745.1	10488.2	9515.82	10030	8762.37	9217.69	7976.28	10034.4	9857.94	9341.76	10850	8755.93	10124.1	10605.1	9647.48	10848.8	10598.4	10664.4	9336.03	10334.4	9875.97	9161.99	9803.37	9317.27	9322.33	9437.99	10177.4	10277	10931.4	9746.58	11211.9	10047	9241.36	9687.13
75.4	8873.82	10189.6	10900.7	9776.42	9891.47	11087.3	11316.2	11348.8	8907.99	10201.6	8762.11	11072.4	10137.9	8920.73	9381.33	10710.4	10458.6	9489.01	9998.26	8729.82	9186.89	7951.1	10000.8	9825.9	9315.79	10827	8725.91	10087.8	10571.8	9610.66	10811.1	10558	10626.7	9304.95	10298.6	9844.22	9138.13	9768.24	9287.27	9291.08	9406.94	10141.9	10243.8	10890.6	9713.8	11176.5	10016.6	9212.22	9655.13
75.6	8849.59	10155.6	10866.6	9745.32	9854.6	11061.9	11272.4	11311.5	8875.01	10171.1	8728.48	11038.5	10096.4	8890.77	9351.21	10675.2	10429.6	9462.76	9967.11	8697.58	9156.1	7925.23	9967.02	9794.92	9290.52	10796.8	8696.72	10051.5	10538.8	9574.01	10772.9	10517.1	10589.8	9273.55	10262.5	9813.24	9114.56	9732.96	9258.53	9259.8	9376.06	10106.6	10210.2	10850	9680.49	11141.1	9986.1	9182.57	9622.9
75.8	8824.84	10121.6	10833.2	9713.85	9816.78	11035.7	11228.5	11273.9	8841.81	10139.5	8694.97	11003.8	10054.6	8860.32	9320.46	10638.7	10401.4	9436.48	9935.8	8665.23	9125.69	7899.09	9933.16	9764.77	9261.69	10763.7	8668.69	10015	10505	9537.5	10734.4	10476.5	10552.8	9241.82	10226.5	9783.21	9090.82	9697.42	9230.41	9228.39	9345.15	10071.3	10176.1	10808.9	9646.64	11105	9954.64	9152.96	9590.51
76	8799.8	10088	10799.4	9682.81	9779.11	11008.3	11185.2	11236.3	8808.48	10107.5	8661.2	10968.4	10013.2	8829.89	9289.17	10602	10372.3	9410	9904.25	8632.34	9095.57	7872.9	9899.15	9735.62	9231.56	10728.6	8641.43	9978.79	10470.6	9501.27	10695.2	10436.3	10516.9	9210.02	10190.6	9753.24	9063.67	9661.8	9203.11	9197.41	9314.13	10036.2	10141.2	10767.3	9612.86	11068.4	9922.62	9124.43	9557.95
76.2	8774.67	10054.7	10765.8	9651.01	9741.1	10980.2	11141.6	11198.6	8774.82	10075.2	8627.46	10933.2	9972	8799.01	9257.86	10566.5	10342.3	9383.79	9872.47	8599.08	9065.3	7846.4	9864.72	9706.78	9200.57	10692.1	8615	9943.18	10434.9	9465.27	10655.6	10396.4	10481.4	9178.38	10159.5	9722.64	9034.74	9626.45	9175.85	9166.43	9282.94	10000.9	10105.1	10725.7	9578.67	11031.6	9890.41	9096.08	9525.12
76.4	8749.55	10021.8	10732.4	9618.72	9703.84	10952	11098.9	11161.9	8740.98	10043.5	8593.86	10898.2	9931.13	8768.12	9226.61	10532.6	10312	9357.53	9840.52	8565.7	9035.08	7820	9830.11	9679.2	9168.92	10654.4	8589.44	9907.9	10399	9429.82	10616.4	10357	10447	9146.65	10130.9	9691.51	9005.65	9591.09	9149.23	9135.64	9251.51	9966.13	10069.4	10685.1	9544.7	10995.3	9858.87	9068.48	9492.57
76.6	8723.6	9988.68	10697.8	9585.91	9666.2	10922.6	11056.5	11125.1	8707.22	10012.2	8560.39	10862.9	9890.25	8736.92	9195.37	10498.9	10281	9330.65	9807.86	8531.38	9004.6	7793.75	9795.24	9652.06	9136.72	10619.5	8564.44	9873.45	10362.3	9394.5	10577.4	10318.9	10412.5	9115.44	10104.7	9659.49	8975.6	9555.63	9122.25	9104.88	9219.95	9931.2	10034.1	10644.2	9510.68	10958.3	9826.72	9041.98	9459.32
76.8	8698.3	9956.26	10662.8	9553.36	9629.43	10893.2	11014.9	11088.2	8673.52	9982.35	8526.95	10828.1	9850.57	8705.85	9164.5	10466	10248.1	9304.08	9775.12	8496.61	8973.82	7767.88	9760.6	9625.59	9106.29	10586	8539.72	9840.1	10325.6	9359.6	10538.8	10281.9	10379.1	9085.14	10080.5	9626.49	8945.04	9519.95	9095.15	9074.99	9187.91	9896.22	9998.91	10603.8	9476.8	10921.5	9795.18	9016.15	9426.23
77	8672.79	9924.15	10627.8	9520.52	9593.19	10863.9	10973.7	11051.5	8639.7	9953.03	8493.88	10793.6	9812.02	8674.94	9133.73	10432.3	10214.5	9276.75	9742.11	8461.83	8943.35	7742.33	9725.75	9599.74	9076.39	10553	8515.71	9807.34	10288.5	9325.42	10501.3	10246.9	10345.7	9055.84	10058.5	9594.72	8916.2	9483.83	9067.3	9044.96	9156.17	9860.63	9964.33	10563.7	9443.35	10885	9763.82	8990.19	9393.13
77.2	8647.23	9892.21	10592.5	9488.86	9557.37	10839.5	10932.8	11014.8	8606.02	9924.72	8461.26	10758.8	9774.83	8644.59	9102.92	10397.1	10181.4	9249.05	9709.08	8427.59	8913.79	7717.58	9691.12	9574.41	9047.54	10520.7	8492.09	9775.24	10252.4	9292.47	10464.5	10213.9	10312.3	9027.6	10029.1	9564.36	8888.5	9446.99	9039.38	9015.21	9124.78	9824.85	9930.52	10524.2	9410.13	10848.7	9732.41	8964.48	9360.02
77.4	8621.62	9860.51	10555.8	9458.17	9521.51	10817.3	10891.8	10977.7	8572.73	9897	8429.1	10723.7	9739.69	8614.67	9072.38	10360.1	10147.7	9221.29	9675.64	8393.44	8884.92	7693.94	9657.11	9548.21	9019.1	10489	8473.14	9743.4	10216.8	9260.32	10428.1	10182.5	10278.1	9000.44	9997.06	9535.38	8861.12	9409.63	9010.66	8985.29	9094.03	9788.05	9896.54	10484.2	9376.47	10812.4	9700.4	8938.91	9326.8
77.6	8596.55	9829.21	10519.4	9428.49	9485.98	10797.4	10850.6	10940.5	8539.77	9870.15	8397.3	10689.1	9706.67	8585.11	9041.99	10323.2	10112.9	9194.02	9642.57	8360.02	8856.93	7671.38	9623.55	9521.19	8991.1	10457.9	8456.32	9711.63	10181.8	9229.12	10392.2	10152.1	10243.6	8974.13	9963.26	9507.51	8834.75	9371.8	8981.47	8955.27	9063.55	9750.54	9862.33	10444.5	9342.86	10776.6	9668.73	8912.9	9293.67
77.8	8570.97	9797.86	10482.4	9399.22	9450.01	10778.4	10808.7	10903.8	8506.69	9843.27	8365.54	10654.1	9674.85	8556.52	9011.6	10285.8	10078.8	9166.21	9609.12	8327.16	8830	7649.75	9590.22	9493.21	8962.63	10426.6	8441.2	9679.63	10147.4	9198.63	10356.5	10122.6	10208.4	8948.46	9927.92	9480.68	8808.81	9333.81	8951.21	8924.69	9034.06	9712.81	9828.25	10404.5	9309.24	10740.9	9637.07	8886.41	9260.15
78	8545.55	9766.29	10445.1	9370.79	9413.43	10760.2	10766.2	10867.1	8473.77	9816.72	8333.44	10618.4	9643.39	8528.13	8981.64	10248.9	10044.9	9139.11	9575.49	8294.66	8802.76	7629.39	9557.08	9463.52	8933.6	10395.3	8427.07	9647.61	10113.9	9168.57	10320.1	10092.8	10172.9	8922.83	9891.25	9450.76	8782.36	9295.55	8920.36	8893.88	9004.89	9675.7	9793.44	10364.3	9274.77	10705.1	9605.5	8859.99	9226.69
78.2	8519.91	9734.86	10407	9342.35	9376.88	10732.8	10723.5	10830.3	8441.1	9789.47	8300.69	10582	9612.48	8499.52	8952.17	10212.7	10010.2	9112.27	9541.65	8261.77	8774.71	7610.06	9524.27	9432.47	8903.37	10363.4	8413.87	9614.67	10080.6	9138.46	10283.8	10062.4	10136.9	8897.35	9857.58	9418.76	8755.76	9257.34	8888.64	8862.58	8975.73	9638.64	9758.39	10323.6	9240.56	10669.2	9574.17	8833.34	9193.19
78.4	8494.34	9703.32	10369.6	9314.04	9340.74	10701.5	10680.7	10793.9	8408.79	9761.48	8266.75	10545.2	9580.85	8471.15	8922.91	10176.9	9979.51	9085.3	9507.72	8229.18	8745.94	7591.44	9491.28	9400.88	8872.57	10330.6	8392.99	9581.1	10047.4	9108.87	10247.4	10031.4	10100.9	8871.81	9824.42	9385.01	8728.59	9219.41	8856.26	8831.51	8946.16	9602.33	9722.9	10283.2	9206.71	10632.7	9543.45	8806.27	9159.16
78.6	8468.52	9671.51	10332	9285.35	9304.63	10667.3	10638.3	10757.1	8376.42	9732.5	8231.24	10507.3	9548.19	8442.9	8893.73	10140.8	9951.02	9058.12	9473.62	8196.2	8715.36	7573.28	9458.07	9369.22	8841.11	10296.9	8369.13	9546.8	10013.7	9079.4	10210.4	9999.65	10064.8	8845.95	9791.12	9349.66	8700.61	9181.36	8823.58	8800.41	8916.04	9567.02	9686.93	10242.3	9173.06	10595.8	9512.74	8778.71	9125.43
78.8	8443.37	9638.9	10293.9	9256.82	9268.81	10631.5	10596.8	10719.9	8344.52	9702.68	8193.87	10469.2	9514.41	8414.27	8864.48	10104.7	9923.31	9031.3	9439.62	8163.07	8682.9	7554.82	9424.57	9337.56	8809.58	10262.8	8343.45	9512.15	9979.55	9050.19	10172.9	9966.84	10028.5	8819.78	9757.59	9313.22	8672.51	9143.14	8791.69	8768.89	8884.77	9532.63	9650.2	10201.5	9139.74	10558.9	9481.95	8751.28	9091.87
79	8418.85	9605.61	10255.8	9227.72	9233.88	10593.9	10556.2	10682.4	8313.22	9671.94	8154.21	10430.9	9480.32	8385.36	8834.88	10068.9	9896.36	9004.5	9405.91	8129.39	8649.46	7534.48	9391.34	9306.24	8778.01	10227.6	8316.32	9476.36	9944.68	9021.1	10135.8	9933.11	9991.61	8793.19	9723.04	9277.98	8644.6	9104.92	8760.31	8737.03	8852.51	9498.32	9613.57	10161	9107.03	10521.8	9451.37	8723.58	9057.92
79.2	8395.19	9571.16	10218.1	9198.11	9199.56	10558.8	10516.6	10644.9	8281.91	9641.2	8112.03	10393	9445.48	8356.95	8804.82	10033.2	9870.9	8977.43	9372.41	8095.53	8615.46	7511.1	9358.11	9275.78	8746.55	10191.8	8288	9440.37	9909.61	8992.09	10097.9	9898.75	9954.86	8766.23	9687.94	9243.95	8616.21	9066.89	8729.88	8705.06	8819.15	9465.83	9576.59	10120.4	9073.84	10485.3	9420.79	8696.32	9023.97
79.4	8371.99	9535.32	10180.6	9168.23	9165.44	10523.3	10478.1	10606.6	8250.35	9610.4	8067.58	10355.2	9410.81	8328.4	8774.48	9996.8	9838.46	8950.52	9338.75	8060.69	8580.96	7484.43	9324.8	9245.74	8715.12	10155.7	8262.72	9404.17	9874.07	8962.75	10058.8	9863.49	9918.15	8738.71	9652.54	9210.22	8588.25	9028.29	8700.25	8671.96	8784.89	9434.94	9539.52	10079.2	9040.62	10449.1	9401.57	8669.06	8990.53
79.6	8348.67	9498.61	10144.2	9138.2	9132.46	10487.2	10440.4	10569.3	8218.77	9579.41	8021.03	10318.3	9376.64	8299.96	8743.95	9960.54	9804.79	8923.54	9304.95	8025.77	8547.09	7454.37	9291.62	9216.04	8683.58	10119.3	8238.53	9367.79	9838.98	8933.61	10019.6	9828	9881.77	8711.04	9616.66	9177.22	8560.8	8990.33	8671.69	8638.4	8750.24	9405.82	9502.78	10038.4	9007.59	10413.3	9386.11	8642.71	8957.18
79.8	8324.15	9461.15	10109.2	9107.7	9100.7	10449.6	10403.6	10532.9	8186.97	9548.47	7972.92	10281.9	9342.55	8271.32	8713.56	9924.62	9771.01	8896.2	9271.17	7990.54	8513.58	7421.2	9258.78	9187.04	8652.07	10082.3	8214.25	9330.39	9804.42	8904.43	9980.31	9792.89	9845.7	8682.79	9580.28	9145.1	8533.32	8953.16	8643.66	8605.04	8715.61	9378.28	9466.53	9997.08	8974.43	10378.1	9373.28	8616.72	8923.78
80	8298.16	9422.91	10075.1	9077.69	9070.09	10410.3	10367.5	10498.1	8154.54	9517.83	7924.2	10246.1	9308.33	8243.1	8682.94	9887.93	9737.42	8868.61	9237.19	7955.85	8480.41	7385.87	9226.23	9159.01	8620.79	10046.1	8189.76	9293.16	9770.25	8874.98	9940.32	9757.94	9810.76	8654.51	9544.74	9113.17	8509.22	8916.87	8616.53	8571.85	8681.3	9352.45	9430.3	9955.48	8941.33	10343.1	9363.1	8591.58	8890.95
80.2	8270.41	9384.19	10041.8	9047.94	9040.61	10369.9	10331.5	10464.3	8121.57	9486.82	7875.82	10209.9	9274.13	8214.68	8652.37	9850.61	9702.83	8841.19	9202.73	7921.5	8447.36	7350.11	9193.48	9130.99	8590.03	10010.3	8164.97	9256.09	9735.75	8845.32	9900.7	9722.89	9776.43	8625.69	9509.48	9081.53	8486.43	8881.16	8589.74	8538.79	8648	9326.55	9394.05	9914.11	8909.25	10307.5	9355.15	8566.46	8858.3
80.4	8240.94	9345.57	10008.9	9018.51	9012.74	10328.7	10295.1	10432	8088.23	9455.48	7827.89	10173	9239.41	8186.04	8621.62	9814.6	9671.7	8813.57	9168.24	7887.63	8414.31	7313.95	9160.86	9103.18	8559.22	9975.21	8140.04	9218.91	9701.24	8815.16	9861.72	9688.33	9743.04	8596.99	9474.48	9050.47	8464.21	8846.52	8563.75	8506.71	8616.07	9300.28	9358.48	9873.15	8877.78	10272.3	9326.53	8541.85	8825.7
80.6	8210.34	9306.55	9975.35	8989.6	8985.15	10286.5	10258.2	10399.3	8054.45	9424.18	7780.99	10134.5	9203.94	8157.3	8590.47	9778.03	9640.47	8785.73	9133.36	7853.95	8381.05	7278.39	9128.16	9074.95	8528.57	9940.26	8114.14	9181.69	9666.36	8784.05	9822.24	9653.55	9710.34	8568.11	9440.13	9019.99	8441.93	8811.44	8537.57	8474.98	8585.14	9272.81	9322.67	9832.21	8846.06	10236.5	9293.19	8516.97	8792.53
80.8	8179.74	9267.99	9941.12	8961.18	8957.92	10244	10220.2	10364.9	8020.23	9392.64	7735.27	10093.5	9168.5	8128.87	8558.8	9741.07	9608.65	8757.97	9098.02	7820.08	8348.06	7244.26	9094.85	9046.33	8498.04	9905.53	8087.91	9145.4	9631	8752.15	9782.61	9618.37	9678.61	8539.66	9406.23	8988.33	8420.57	8775.83	8511.19	8443.67	8554.96	9243.55	9286.69	9791.55	8814.89	10199.8	9257.55	8492.23	8759.07
81	8149.16	9230.08	9906.27	8932.49	8930.2	10201.1	10181.6	10327.1	7985.8	9361.02	7690.37	10050.2	9133.41	8100.35	8527.17	9704.68	9575.68	8730.53	9062.44	7785.41	8315.74	7212.09	9060.2	9016.95	8467.45	9870.41	8061.21	9109.49	9594.99	8719.77	9742.72	9583.05	9647.57	8511.38	9371.68	8956.61	8393.6	8739.24	8484.35	8412.37	8525.64	9212.98	9251.26	9750.84	8784.22	10162.6	9219.46	8467.16	8724.57
81.2	8118.9	9193.24	9870.69	8904.21	8901.63	10158.1	10142.4	10285.7	7951.2	9329.48	7646.09	10005	9098.7	8071.3	8495.16	9667.91	9543.07	8702.88	9026.92	7750.33	8284.19	7181.25	9025.58	8987.39	8436.42	9835.02	8034.18	9073.76	9558.93	8687.04	9702.05	9548.02	9616.96	8483.37	9336.81	8923.87	8365.41	8701.77	8457.5	8381.41	8496.71	9181.47	9216.09	9710.2	8752.8	10125.7	9179.44	8441.83	8689.61
81.4	8089.42	9157.62	9834.58	8876.18	8872.08	10115.1	10103.2	10240.9	7916.47	9298.3	7602.58	9958.14	9064.92	8042.22	8463.04	9630.4	9510.76	8675.23	8991.59	7715.39	8254.08	7152.29	8990.48	8957.84	8405.42	9799.15	8006.66	9046.56	9522.89	8654.37	9660.74	9513.8	9586.41	8455.71	9301.33	8890.53	8336.41	8663.47	8429.82	8350.25	8467.57	9149.23	9180.52	9669.77	8720.77	10088.1	9149.19	8416.18	8654.28
81.6	8060.84	9123.49	9798.68	8848.05	8841.58	10072.1	10064.9	10194.3	7881.71	9267.34	7559.57	9910.26	9032.25	8012.85	8431.41	9593.13	9478.89	8647.83	8956.65	7679.85	8225.6	7124.62	8955.32	8928.58	8374.65	9763.39	7978.83	9022.13	9486.38	8621.58	9618.81	9480.45	9556.25	8428.36	9265.23	8856.4	8307.56	8625.31	8402.02	8319.32	8438.43	9116.62	9145.72	9629.18	8689.02	10051	9120.4	8390.44	8619.06
81.8	8032.13	9090.56	9762.5	8820.13	8810.01	10028.5	10027.5	10148.4	7846.78	9236.64	7517.14	9861.88	9000.77	7982.67	8399.57	9555.25	9447.25	8624.37	8921.91	7644.32	8198.44	7097.45	8920.64	8898.87	8344.05	9727.63	7950.48	8998.85	9449.7	8588.43	9576.17	9448.32	9525.86	8400.92	9228.57	8822.92	8277.52	8586.84	8373.72	8287.75	8408.95	9084.21	9111.25	9588.54	8656.77	10014.2	9091.33	8364.21	8583.81
82	8003.78	9059.03	9726.26	8792.74	8777.46	9984.62	9991.05	10105.5	7811.82	9205.91	7475.36	9813.59	8970	7952.07	8367.69	9516.78	9416.84	8602.03	8887.26	7609.19	8172.39	7070.89	8887.03	8869.51	8313.51	9691.8	7922.44	8976.68	9413.58	8555.21	9533.11	9417.48	9495.21	8373.62	9191.92	8790.19	8249.65	8548.96	8345.17	8256.11	8378.78	9051.12	9076.49	9548.13	8623.77	9977.57	9062.21	8337.78	8549.44
82.2	7975.59	9028.71	9690.4	8765.29	8743.48	9941.08	9956.08	10066.8	7777.29	9175.32	7433.92	9765.86	8940.41	7921.85	8336	9478.51	9386.2	8581.05	8852.63	7574.01	8147.13	7044.64	8853.46	8840.1	8283.12	9655.85	7894.49	8955.47	9377.83	8521.48	9489.63	9387.49	9464.68	8346.74	9155.16	8757.8	8222.69	8511.53	8315.99	8223.75	8347.71	9017.45	9042.48	9507.6	8591.2	9940.85	9032.91	8311.44	8515.01
82.4	7947.2	8999.29	9654.35	8737.63	8707.82	9897.12	9921.92	10032.1	7742.75	9144.6	7392.7	9719.08	8911.82	7891.26	8304.55	9446.67	9355.49	8560.93	8818.14	7538.68	8122.28	7018.7	8820.2	8810.62	8252.69	9619.8	7866.56	8919.03	9342.47	8487.02	9446.37	9357.49	9434.02	8319.59	9118.71	8726.39	8195.83	8474.63	8287.21	8190.93	8316.04	8983.23	9009.04	9466.87	8558.98	9904.48	9002.81	8285.36	8480.7
82.6	7918.12	8970.66	9618.4	8710.14	8671.65	9852.79	9887.59	10000.5	7708.09	9113.5	7351.9	9673.44	8883.96	7860.37	8272.78	9417.72	9324.88	8541.83	8783.27	7503.54	8097.43	6992.67	8786.7	8780.84	8221.68	9583.16	7839.01	8878.85	9307.79	8452.23	9404.02	9327.66	9402.57	8292.5	9082.02	8695.2	8169	8437.73	8258.22	8157.13	8283.72	8948.11	8975.46	9425.99	8526.81	9867.58	8972.04	8259.27	8446.36
82.8	7888.82	8942.67	9582.9	8682.04	8634.56	9808.79	9853.31	9970.47	7673.45	9082.31	7311.75	9629.84	8856.49	7829.68	8241.5	9391.05	9295.1	8516.1	8748.59	7468.42	8072.38	6966.89	8753.15	8751.33	8190.23	9546.44	7812.02	8837.43	9273.54	8417.47	9363.29	9297.42	9371.02	8265.82	9045.28	8665.21	8142.67	8407.16	8230.36	8123.26	8251.43	8912.79	8941.86	9385.16	8494.85	9830.53	8941.12	8233.64	8412.21
83	7859.11	8914.87	9547.77	8653.29	8597.04	9765.43	9818.63	9940.87	7638.92	9050.57	7272.49	9587.67	8829.36	7798.65	8210.46	9366.26	9265.1	8488.48	8713.89	7433	8047.11	6940.84	8719.52	8721.62	8158.7	9509.77	7784.76	8795.06	9239.34	8382.11	9324.82	9266.9	9339.11	8239.35	9008.34	8634.93	8117.16	8377.57	8202.74	8089.39	8219.13	8877.56	8908.24	9344	8463.22	9793.44	8909.88	8208.13	8377.61
83.2	7829.2	8887.14	9512.53	8624.51	8560.49	9721.85	9783.13	9910.63	7604.14	9018.77	7235.01	9546.36	8801.69	7767.22	8179.73	9343.73	9235.75	8459.63	8679.15	7397.36	8021.83	6914.94	8685.73	8701.39	8126.94	9473.32	7757.39	8751.54	9209.85	8346.73	9289.57	9236.13	9306.8	8212.87	8971.42	8607.67	8091.16	8348.53	8175.54	8055.87	8187.96	8842.7	8873.87	9302.69	8431.52	9755.79	8878.11	8182.61	8343
83.4	7799.17	8859.64	9477.67	8594.97	8525.23	9679.19	9747.28	9879.7	7569.51	8986.88	7199.89	9505.89	8773.4	7736.18	8148.69	9309.87	9206.6	8430.49	8643.96	7361.06	7996.7	6889.28	8652.09	8684.33	8095.37	9436.93	7729.84	8714.9	9182.63	8311.47	9257.54	9205.37	9274.15	8187.07	8934.19	8581.14	8065.54	8319.52	8148.42	8022.67	8157.76	8808.22	8838.74	9261.01	8399.7	9717.74	8845.99	8156.95	8308.16
83.6	7769.88	8832.43	9442.28	8565.2	8490.36	9636.8	9711.26	9847.85	7535.37	8955.55	7167.32	9466.33	8744.78	7705.49	8117.73	9271.92	9177.91	8400.26	8609.13	7324.7	7971.69	6864.32	8619.09	8669.69	8064.46	9401.09	7702.48	8679.87	9157.82	8276.43	9229.34	9174.55	9241.81	8161.43	8900.34	8556.33	8039.75	8290.69	8121.87	7990.36	8128.68	8775.12	8803.31	9219.76	8367.56	9679.62	8813.69	8131.21	8273.56
83.8	7741.7	8805.71	9406.87	8536.15	8456.8	9594.49	9674.91	9814.87	7501.74	8924.51	7137.63	9425.95	8715.76	7675.35	8086.63	9232.14	9148.46	8372.97	8574.28	7288.72	7947.42	6840.23	8585.75	8656.77	8033.89	9365.3	7675.11	8644.71	9135.21	8240.88	9204.08	9143.85	9209.31	8135.47	8867.81	8530.58	8013.96	8250.39	8094.18	7958.4	8100.24	8741.97	8767.81	9178.66	8335.73	9641.26	8780.94	8105.1	8238.78
84	7714.51	8779.77	9370.66	8507.59	8424.01	9551.16	9638.14	9780.76	7468.12	8894.37	7110.98	9384.9	8686.55	7645.9	8055.28	9190.09	9118.71	8346.5	8539.29	7253.34	7923.62	6817.07	8551.99	8645.4	8003.04	9329.58	7647.86	8609.21	9114.63	8205.56	9181.2	9113.27	9176.77	8109.46	8835.97	8505.42	7987.38	8207.63	8066.55	7926.22	8072.4	8709.16	8731.93	9137.52	8303.96	9602.4	8747.55	8078.96	8203.69
84.2	7689.37	8754.52	9334.57	8479.14	8391.92	9507.5	9600.98	9745.98	7434.7	8864.14	7086.75	9343.47	8657.8	7616.76	8023.69	9145.22	9088.72	8320.18	8504.34	7218.5	7900.02	6794.92	8518.14	8616.43	7972.15	9293.42	7620.47	8573.76	9087.08	8170.29	9159.31	9082.98	9143.85	8083.24	8804.89	8475.22	7960.33	8163.9	8038.68	7894.07	8043.86	8676.52	8695.98	9096.46	8272.56	9564.09	8713.91	8052.73	8168.97
84.4	7666.79	8729.37	9297.73	8452.02	8359.96	9463.12	9563.13	9710.8	7401.57	8833.78	7064.89	9301.39	8629.47	7587.72	7992.18	9105.14	9058.3	8293.67	8469.53	7184.46	7875.76	6773.55	8484.11	8582.25	7941.12	9257.24	7593.31	8538.62	9057.43	8134.76	9137.37	9052.86	9110.79	8056.26	8774.45	8443.04	7932.63	8119.7	8015.53	7861.44	8014.87	8644.11	8660.25	9055.76	8241.3	9526.12	8680.23	8026.6	8134.24
84.6	7646.59	8704.36	9260.94	8425.18	8328.99	9418.76	9525.09	9676.43	7368.23	8803	7045.17	9258.34	8601.39	7559.12	7960.65	9065.44	9026.61	8267.26	8434.12	7150.36	7851.24	6753	8449.62	8545.27	7909.74	9220.51	7565.84	8502.97	9025.67	8098.68	9113.76	9022.98	9077.38	8028.75	8740.39	8408.67	7904.74	8075.17	7994.42	7828.32	7984.59	8610.95	8623.95	9014.55	8210.71	9488.03	8646.41	8000.72	8099.31
84.8	7628.84	8679.25	9223.56	8398.22	8298.49	9374.5	9487.36	9643.09	7335.14	8771.77	7026.42	9216.06	8573.78	7530.49	7929.18	9025.36	8995.31	8240.88	8398.28	7115.89	7825.87	6733.14	8415.7	8506.88	7878.14	9183.71	7538.07	8467.45	8992.5	8062.72	9088.35	8993.33	9044.09	8001.13	8705.64	8373.91	7876.88	8036.01	7975.38	7794.97	7953.65	8578.05	8587.55	8973.42	8179.87	9450.46	8613	7974.89	8064.45
85	7613.5	8653.69	9186.77	8371.55	8269.79	9331.19	9453.77	9610.65	7302.51	8739.9	7008.03	9174.89	8547	7502.08	7898.01	8986.18	8964.63	8214.57	8362.81	7081.04	7799.3	6713.87	8382.28	8467.18	7847.33	9146.87	7510.49	8432.01	8958.31	8026.19	9060.57	8963.61	9010.89	7973.13	8670.83	8337.79	7849.56	7998.1	7958.03	7761.79	7921.47	8545.38	8551.68	8932.92	8149.52	9414.01	8580.12	7949.24	8030.17
85.2	7598.72	8627.06	9149.67	8345.14	8241.6	9288.51	9422.7	9578.68	7270.44	8707.82	6989.26	9135.56	8520.63	7474.04	7867.01	8948.03	8933.95	8188.27	8327.29	7045.77	7771.2	6694.35	8349.01	8435.79	7817.09	9110.32	7483.23	8396.68	8927.03	7988.91	9030.39	8933.67	8978.16	7944.55	8635.57	8304.07	7822.99	7960.45	7943.19	7727.8	7888.06	8512.87	8515.68	8892.82	8118.89	9377.56	8547.65	7923.73	7995.65
85.4	7582.98	8599.41	9112.42	8318.14	8213.91	9246.18	9394.26	9546.19	7238.26	8675.76	6968.63	9098.51	8494.78	7446.12	7836.23	8910.65	8903.71	8161.32	8291.9	7010.34	7742.15	6673.91	8315.89	8406.6	7786.68	9073.65	7456.07	8360.76	8895.9	7951.01	8998.03	8903.17	8945.69	7915.78	8599.81	8270.82	7797.14	7922.86	7920.46	7694.01	7853.21	8480.4	8479.14	8852.52	8088.29	9341.35	8515.49	7898.11	7961.37
85.6	7565.31	8570.42	9075.33	8291.62	8186.77	9204.11	9368.6	9512.12	7206.35	8643.7	6945.54	9064.05	8469.46	7418.01	7805.74	8874.51	8875.42	8133.99	8256.98	6975.47	7711.46	6652.54	8283.36	8378.68	7756.29	9037.22	7428.97	8324.93	8865.14	7913	8963.97	8872.37	8913.4	7887.04	8562.99	8238.19	7771.81	7885.72	7896	7660.11	7817.72	8448.88	8442.97	8812.89	8057.28	9306.4	8483.96	7872.54	7927.09
85.8	7544.42	8539.59	9038.32	8265.25	8159.57	9162.55	9345.69	9476.54	7174.14	8611.8	6919.73	9031.45	8444.86	7390	7775.79	8844.7	8847.23	8106.53	8222.53	6940.86	7679.18	6629.65	8250.71	8350.77	7726.21	9000.77	7402.32	8289.19	8833.98	7874.73	8928.02	8841.31	8880.96	7858.33	8525.66	8205.91	7746.8	7848.78	7871.24	7625.65	7780.77	8418.44	8406.54	8773.31	8026.19	9271.79	8452.78	7847.34	7892.91
86	7519.4	8506.67	9001.17	8238.79	8131.32	9121.03	9318.86	9439.72	7141.28	8580.05	6890.56	9000.35	8420.12	7361.75	7745.81	8816.3	8818.92	8078.38	8187.48	6906.24	7645.6	6605.11	8218.16	8323.14	7695.8	8963.67	7375.18	8253.37	8801.77	7836.11	8890.38	8810.11	8848.51	7829.5	8489.1	8174.2	7721.91	7812.15	7846.14	7590.85	7743.24	8388.7	8369.52	8733.61	7994.58	9237.04	8422.07	7821.94	7858.2
86.2	7490.11	8472.2	8963.98	8212.24	8102.82	9079.58	9291.78	9401.89	7107.84	8548.56	6858.37	8969.12	8395.33	7333.18	7715.76	8788.8	8790.91	8049.35	8152.07	6872.19	7611.6	6580.24	8185.8	8295.99	7665.14	8926.15	7347.8	8217.45	8768.8	7797.36	8852.18	8778.36	8815.48	7801.26	8454.03	8141.72	7697.49	7775.74	7819.53	7556.66	7706.15	8359.77	8332.4	8693.74	7963.01	9202.35	8391.46	7796.53	7823.12
86.4	7457.3	8436.56	8928.01	8186.32	8074.57	9038.24	9264.63	9364.59	7074.29	8517.41	6824.04	8937	8370.39	7304.67	7685.63	8762.15	8763.1	8020.41	8116.38	6838.32	7576.98	6555.67	8153.83	8269.49	7634.8	8888.47	7320.05	8182.29	8735.45	7758.84	8813.7	8746.74	8782.62	7773.36	8420.4	8109.09	7673.3	7739.73	7796.93	7522.74	7669.41	8331.64	8295.86	8654.48	7931.73	9167.52	8361.1	7771.04	7787.95
86.6	7421.48	8399.87	8892.39	8160.35	8045.84	8996.93	9236.56	9327.99	7040.66	8486.58	6787.51	8902.92	8345.21	7275.99	7655.19	8736.94	8734.17	7992.45	8080.88	6804.06	7542.35	6531.61	8121.42	8242.71	7604.8	8850.48	7292.32	8147.29	8701.24	7719.7	8775.54	8715.14	8749.9	7745.83	8389.06	8075.69	7649.1	7703.42	7774.18	7488.89	7633.3	8303.87	8259.46	8614.96	7900.97	9131.51	8330.37	7745.29	7752.49
86.8	7383.3	8363.07	8857.41	8134.51	8017.26	8955.4	9206.92	9291.92	7006.93	8456.09	6749.86	8866.5	8319.22	7246.77	7623.91	8701.93	8705.61	7964.84	8044.95	6770.27	7508.09	6508.77	8089.04	8216.24	7575.15	8812.59	7264.29	8112.07	8666.62	7680.18	8738.6	8683.3	8717.56	7718.53	8358.56	8042.02	7624.95	7667.35	7750.84	7455.64	7598.27	8275.7	8222.96	8575.3	7876.22	9095.39	8299	7719.38	7717.12
87	7344.47	8326.89	8822.72	8109.31	7988.56	8913.51	9178.27	9256.92	6973.69	8426.18	6712.03	8827.36	8292.81	7217.37	7592.25	8664.86	8677.19	7937.73	8009.37	6737.09	7474.73	6487.74	8056.22	8189.15	7545.42	8775.33	7236.66	8077.21	8632.06	7640.94	8703.03	8651.66	8685.65	7691.95	8326.25	8007.97	7600.86	7630.99	7726.08	7422.61	7564.44	8247.52	8186.63	8535.87	7854.69	9058.9	8266.7	7693.49	7682.22
87.2	7305.91	8292.26	8788.61	8084.24	7959.84	8871.39	9148.27	9222.3	6940.13	8396.6	6674.65	8785.65	8265.86	7187.84	7560.35	8626.92	8648.53	7912.09	7974.29	6703.87	7441.92	6467.59	8023.59	8160.76	7515.96	8738.21	7209	8042.31	8597.69	7602	8668.57	8621.22	8655.09	7665.44	8291.22	7974.27	7576.36	7594.56	7700.93	7389.58	7531.02	8219.1	8150.81	8496.45	7835.46	9022.45	8234.3	7667.63	7647.94
87.4	7268.12	8259.08	8753.54	8059.16	7930.43	8829.41	9116.81	9187.43	6906.73	8367	6637.53	8741.54	8238.58	7157.85	7528.33	8587.31	8624.93	7887.44	7939.35	6669.97	7410.16	6448.32	7990.03	8130.44	7487.08	8701.3	7181.62	8006.86	8563.53	7562.45	8635.29	8591.72	8625.06	7639.38	8254.41	7940.45	7551.57	7557.57	7674.8	7356.13	7498.32	8190.75	8115.01	8456.93	7818	8986.44	8201.52	7641.68	7613.56
87.6	7231.84	8228.33	8718.25	8033.87	7900.15	8787.42	9083.88	9152.69	6873.32	8337.63	6601.52	8695.7	8211.49	7127.9	7496.35	8545.44	8603.37	7862.24	7903.66	6636.19	7379.39	6429.38	7956.5	8098.45	7458.32	8664.66	7160	7971.1	8529.63	7523.1	8602.69	8562.78	8595.37	7613.44	8216.79	7906.94	7526.58	7520.79	7648.46	7322.73	7465.43	8161.92	8079.24	8417.48	7802.22	8951.33	8168.82	7616.04	7579.47
87.8	7197.43	8199.83	8682.37	8008.8	7868.57	8745.28	9049.37	9118.25	6840.15	8308.16	6566.38	8648.12	8184.41	7097.96	7464.39	8508.16	8582.66	7836.83	7868.42	6601.54	7349.28	6410.44	7922.52	8064.86	7429.41	8627.47	7140.9	7935.34	8496.12	7483.35	8570.3	8534.81	8566.11	7587.25	8178.37	7872.84	7501.3	7483.72	7621.15	7289.37	7432.31	8132.55	8043.76	8378.24	7776.84	8916.03	8136.4	7589.86	7544.83
88	7164.11	8173.31	8645.56	7983.02	7836.13	8703.63	9014	9083.54	6806.67	8278.34	6531.85	8599.11	8157.97	7067.99	7432.57	8471.88	8563.34	7811.74	7833.21	6565.94	7319.41	6390.73	7888.53	8030.46	7401.21	8589.8	7123.26	7899.05	8463.03	7442.85	8538.64	8507.13	8536.82	7560.46	8141.95	7838.54	7475.93	7446.81	7593.65	7255.7	7398.35	8102.17	8008.58	8338.71	7747.31	8880.92	8104.43	7563.83	7509.73
88.2	7131.81	8147.88	8607.79	7957.3	7802.39	8662.35	8978.3	9049.67	6774.03	8248.63	6497.47	8549.58	8132.26	7038.08	7400.91	8435.71	8545.84	7786.06	7797.86	6529.68	7289.66	6370.25	7853.79	7995.98	7373.23	8552.12	7107.18	7862.17	8430.58	7401.03	8507.44	8479.2	8506.79	7533.76	8107.35	7803.77	7450.52	7410.08	7565.49	7221.7	7363.7	8071.33	7973.07	8299.39	7715.19	8845.7	8072.26	7538.01	7474.13
88.4	7100.51	8123.31	8570.1	7931.06	7768.44	8620.55	8941.41	9015.61	6741.03	8218.52	6463.64	8499.52	8106.72	7008.17	7369.06	8398.84	8519.2	7759.17	7762.23	6494.07	7259.63	6348.41	7819.23	7961.66	7344.4	8513.64	7092.21	7824.79	8397.88	7358.84	8476.17	8450.81	8475.79	7506.48	8072.53	7768.51	7424.77	7373.83	7536.78	7187.58	7327.83	8038.76	7936.61	8259.23	7680.76	8809.48	8039.64	7516.77	7438.28
88.6	7068.56	8098.46	8531.02	7903.98	7733.96	8577.64	8903.18	8980.22	6707.47	8187.17	6429.75	8449.16	8080.77	6977.38	7336.11	8362.25	8490.18	7731.36	7726.28	6457.96	7228.78	6325.24	7783.69	7927.57	7315.03	8474.05	7066.22	7786.6	8365.16	7315.27	8444.96	8421.59	8444.25	7477.92	8037.32	7732.47	7398.48	7336.68	7506.7	7152.51	7290.7	8005.19	7899.25	8218.29	7643.61	8771.85	8006.15	7498.87	7401.44
88.8	7035.83	8072.83	8491.04	7875.48	7699.06	8533.48	8864.16	8943.38	6673	8154.78	6395.21	8399.12	8055.03	6946.35	7302.76	8323.61	8459.28	7702.52	7688.89	6421.57	7197.13	6300.83	7747.12	7892.93	7285.07	8433.68	7035.53	7746.97	8331.66	7270.67	8413.52	8391.02	8411.16	7448.56	8000.99	7696.18	7371.53	7298.73	7475.81	7116.02	7252.33	7970.75	7860.93	8176.48	7609.26	8733	7971.35	7483.03	7363.82
89	7001.72	8046.25	8450.55	7845.88	7663.27	8487.48	8823.88	8905.14	6638.1	8121.23	6360.34	8349.67	8028.86	6914.83	7268.55	8282.84	8425.6	7671.92	7650.11	6384.86	7164.47	6275.75	7709.42	7857.95	7253.63	8391.82	7001.72	7705.86	8297.15	7225.09	8381.08	8359.3	8376.76	7418.36	7960.38	7658.55	7343.15	7259.58	7444.21	7078.76	7212.52	7935.62	7821.11	8133.57	7575.08	8692.6	7935.1	7467.89	7325.15
89.2	6966.42	8018.39	8409.33	7815.08	7627.35	8439.55	8782.05	8864.81	6601.93	8085.89	6325.25	8301.11	8002.45	6882.68	7233.14	8240.56	8389.09	7640.33	7609.93	6348.36	7130.86	6250.42	7670.83	7822.6	7220.95	8348.48	6965.62	7664	8261.02	7178.96	8347.56	8326.37	8341.23	7387.12	7916.82	7619.63	7314.12	7219.18	7411.41	7040.52	7171.77	7899.25	7780.07	8089.18	7540.26	8651.08	7897.27	7453.16	7285.63
89.4	6929.9	7990.06	8367.13	7783.74	7590.76	8390.92	8740.22	8824.57	6565.94	8050.43	6289.93	8254.46	7976.62	6850.35	7197.04	8199.64	8356.54	7608.62	7569.11	6311.23	7096.73	6225.63	7631.18	7787.32	7188.41	8305.01	6927.55	7621.52	8224.93	7132.46	8313.9	8292.59	8305.77	7354.99	7872.72	7580.11	7285.21	7177.86	7378.51	7001.36	7130.65	7863.38	7739.34	8045.09	7505.06	8609.56	7858.54	7430.74	7245.14
89.6	6893.94	7960.92	8326.02	7752.86	7555.2	8342.82	8699.74	8786.23	6530.6	8015.83	6255.02	8210.06	7951.73	6818.73	7161.95	8159.16	8324.38	7577.54	7540.52	6274.75	7063.02	6201.97	7591.78	7752.93	7156.23	8261.97	6894.81	7579.16	8188.81	7086.91	8279.95	8259.01	8270.28	7323.48	7828.29	7541.36	7257.13	7137.19	7346.74	6962.65	7090.06	7827.65	7698.33	8001.66	7470.1	8568.74	7819.8	7402.28	7205.27
89.8	6858.67	7932.12	8285.92	7723.27	7520.99	8296.05	8660.84	8749.68	6496.14	7982.17	6221.59	8168.04	7927.65	6787.6	7127.19	8120.75	8293.13	7546.98	7518.36	6239.41	7029.92	6179.71	7553.54	7720.19	7124.73	8229.94	6864.47	7537.64	8153.75	7042.15	8246.19	8226.23	8235.68	7292.48	7784.6	7502.43	7230.39	7097.44	7316.19	6925.16	7050.14	7793.06	7657.69	7958.93	7436.28	8529.17	7781.73	7372.21	7166.39
90	6824.92	7903.42	8246.48	7695.22	7489.35	8250.86	8624.13	8714.97	6462.72	7949.83	6189.24	8128.65	7904.47	6756.99	7093.18	8084.4	8264.03	7517.71	7500.48	6205.4	6998	6158.96	7516.68	7688.89	7094.52	8204.35	6835.5	7497.66	8120.09	6998.55	8213.3	8194.56	8202.69	7262.63	7743.45	7464.75	7205.68	7059.19	7287	6888.49	7011.36	7760.03	7618.16	7917.79	7403.29	8491.52	7744.61	7341.83	7128.68
90.2	6792.61	7875.41	8208.16	7668.51	7458.84	8207.43	8589.57	8682.05	6430.66	7919.17	6158.1	8091.23	7882.03	6727.13	7060.24	8050.03	8236.88	7488.85	7486.4	6171.49	6967.09	6139.46	7481.07	7658.62	7065.6	8182.8	6806.81	7458.85	8088.12	6956.23	8181.36	8163.9	8171.1	7233.44	7704.25	7428.49	7181.64	7021.98	7259.72	6852.98	6973.11	7728.61	7579.68	7878.62	7371.32	8455.4	7708.56	7311.39	7091.67
90.4	6761.02	7847.32	8170.97	7642.76	7429.17	8165.31	8556.63	8649.09	6398.85	7888.61	6127.99	8055.08	7860.06	6697.72	7028.3	8015.53	8209.87	7460.27	7474.8	6138.55	6936.62	6121.45	7446.73	7629.04	7037.33	8163.69	6778.34	7420.94	8057.05	6914.62	8149.53	8134.06	8140.13	7205.47	7665.93	7393.26	7166.61	6985.7	7233.62	6818.82	6935.44	7698.15	7541.13	7840.66	7340.25	8419.96	7673.68	7285.21	7055.63
90.6	6728.93	7819.92	8134.09	7617.34	7399.35	8123.76	8524.43	8617	6367.18	7857.89	6098.64	8019.7	7837.87	6668.84	6996.64	7980.63	8183.28	7431.61	7441.49	6105.61	6905.87	6104.04	7412.81	7599.74	7009.2	8146.59	6748.78	7383.7	8026.76	6872.95	8117.7	8104.53	8109.32	7177.88	7628.25	7357.6	7154.76	6949.66	7207.92	6785.09	6897.69	7668.77	7503.66	7803.25	7309.36	8384.72	7638.92	7261.99	7019.56
90.8	6696.26	7791.83	8096.75	7592	7369.32	8082.33	8492.58	8584.84	6335.85	7826.97	6068.86	7984.68	7815.85	6640.06	6965.26	7945.37	8156.66	7403.36	7398.88	6072.3	6874.73	6086.91	7378.79	7570.67	6980.91	8110.78	6717.55	7346.95	7996.28	6831.6	8086.15	8074.7	8078.91	7150.92	7590.78	7322.49	7143.68	6913.7	7182.25	6751.39	6859.55	7639.53	7466.68	7766.43	7278.28	8349.45	7604	7239.32	6983.28
91	6662.45	7763.31	8060.29	7566.33	7338.28	8041.08	8460.79	8552.49	6304.27	7795.62	6038.93	7949.16	7793.71	6611.51	6934.01	7909.66	8129.34	7375.12	7351.88	6038.76	6842.86	6069.46	7344.45	7541.65	6952.62	8066.96	6685.86	7310.01	7965.23	6790.3	8054.28	8044.31	8048.15	7123.96	7553.64	7287.42	7132.84	6877.43	7156.05	6717.77	6821.44	7610.34	7429.83	7729.79	7247.55	8313.93	7568.95	7216.81	6947.07
91.2	6627	7733.93	8024.41	7540	7307.41	8000.14	8429.41	8520.37	6272.29	7764.08	6008.23	7913.33	7771.62	6583.06	6902.91	7873.15	8101.58	7347.05	7301.55	6005.67	6810.18	6051.81	7310.03	7513.4	6924.03	8019.56	6653.58	7272.63	7933.96	6748.75	8021.79	8013.13	8017.52	7097.25	7516.39	7252.32	7122.68	6841.43	7129.47	6684.07	6783.19	7581.55	7392.8	7693.13	7216.73	8277.89	7533.87	7193.88	6910.87
91.4	6590.01	7703.92	7988.73	7513.25	7276.69	7959.11	8398.33	8489.61	6240.41	7733.03	5976.41	7876.91	7749.21	6554.41	6871.54	7837.01	8074.33	7319.46	7249.67	5972.13	6776.88	6033.05	7275.7	7485.73	6894.73	7970.23	6621.03	7235.07	7902.51	6707.22	7989.28	7981.27	7986.99	7070.59	7478.99	7216.9	7095.57	6805.69	7102.11	6647.36	6744.47	7552.96	7356.36	7656.07	7185.45	8241.75	7498.29	7169.76	6874.83
91.6	6552	7673.26	7953.07	7486.9	7246.31	7918.87	8367.57	8456.57	6208.52	7702.17	5943.08	7839.78	7727.57	6525.38	6839.91	7801.55	8047.66	7292.21	7208.36	5938.77	6743.52	6014.28	7241.81	7458.58	6865.75	7919.69	6589	7197.32	7871.13	6665.52	7957.19	7949.15	7957.2	7044	7441.64	7181.03	7062.4	6769.68	7074.24	6609.58	6705.65	7524.74	7320.21	7619.34	7154.69	8205.96	7462.88	7145.06	6838.86
91.8	6512.71	7642.61	7918.73	7459.92	7215.9	7878.99	8337.07	8423.7	6176.4	7671.71	5908.59	7801.98	7705.72	6496.17	6808.12	7766.41	8021.79	7264.73	7171.47	5905.38	6709.7	5995.51	7208.06	7431.42	6836.91	7878.13	6562.54	7159.48	7840.49	6623.81	7924.79	7916.94	7927.94	7017.44	7404.46	7145.04	7027.05	6733.7	7046.1	6570.78	6667.05	7497.2	7284.06	7582.83	7123.8	8170.08	7427.34	7119.19	6802.83
92	6472.16	7612.37	7883.92	7432.9	7185.18	7839.32	8306.38	8391.23	6144.34	7641.72	5872.12	7764.02	7684.19	6466.85	6776.26	7731.78	7996.06	7237.19	7136.11	5871.73	6675.15	5977.1	7174.37	7404.36	6807.65	7839.86	6538.06	7121.75	7810.59	6581.92	7892.62	7885.07	7899.05	6990.59	7367.14	7121.31	6990.47	6697.74	7018.14	6522.55	6628.21	7469.61	7248.07	7546.19	7092.56	8134.12	7391.61	7091.83	6766.39
92.2	6431.03	7583.23	7848.31	7406.19	7153.81	7799.71	8275.55	8358.92	6112.86	7611.72	5834.02	7725.48	7662.37	6453.65	6744.18	7697.66	7974.09	7209.81	7101.94	5837.59	6640.97	5959.07	7140.52	7376.99	6778.36	7802.19	6515.68	7084.46	7781.12	6540.04	7860.67	7854.15	7869.96	6963.6	7330.01	7103.2	6952.9	6661.33	6989.81	6480.87	6589.44	7441.68	7212.99	7519.97	7061.01	8098.55	7355.7	7063.46	6730.07
92.4	6390	7555.11	7812.88	7379.91	7122.28	7760.47	8244.34	8326.34	6081.82	7581.41	5794.93	7686.53	7640.75	6445.34	6712.25	7663.42	7952.56	7181.86	7067.69	5803.72	6607	5941.71	7106.12	7349.19	6749.55	7764.06	6494.45	7047.79	7751.83	6498.1	7828.8	7824.25	7841.13	6944.98	7292.99	7087.96	6923.28	6624.49	6961.56	6446.27	6550.69	7413.14	7177.76	7499.3	7029.32	8063.1	7319.68	7034.47	6693.48
92.6	6348.85	7528.33	7777.42	7352.76	7089.91	7720.74	8212.26	8294.44	6050.88	7550.86	5754.84	7647.3	7618.65	6439.55	6679.98	7629.2	7930.72	7153.68	7033.4	5769.61	6572.63	5924.29	7071.5	7320.76	6720.26	7724.53	6473.72	7011.24	7722.36	6456.12	7796.81	7794.81	7812.28	6929.62	7255.93	7074.75	6896.16	6601.82	6933.32	6404.34	6511.96	7383.86	7142.53	7480.91	6996.97	8027.53	7283.04	7004.84	6665.89
92.8	6307.84	7502.88	7741.23	7325.65	7057.88	7680.78	8180.05	8262.08	6020.17	7519.8	5714.28	7607.66	7596.79	6436.04	6647.72	7595.11	7908.14	7125.43	6998.9	5735.52	6538.59	5906.73	7036.82	7292.05	6690.57	7683.78	6444.49	6974.61	7692.45	6414.12	7765.05	7766.19	7782.72	6915.37	7218.87	7060	6869.75	6584.16	6904.67	6343.01	6472.94	7353.2	7107.36	7463.57	6964.15	7992.27	7246.44	6975.14	6641.79
93	6267.39	7478.6	7705.5	7298.23	7026.26	7640.83	8148.23	8229.08	5989.67	7487.88	5674.2	7567.43	7574.94	6434.37	6615.23	7561.37	7885.35	7106.65	6964.44	5701.32	6505.39	5889.15	7002.22	7262.97	6660.66	7642.19	6411.47	6938.19	7662.39	6371.97	7733.05	7737.68	7752.99	6901.89	7181.53	7015.79	6843.41	6567.43	6875.33	6275.06	6433.16	7322	7071.91	7447.59	6930.76	7956.55	7209.37	6945.46	6619.24
93.2	6227.27	7454.85	7670.47	7270.74	6994.93	7601.06	8116.55	8195.83	5959	7455.58	5635.01	7527.04	7553.81	6401.88	6582.6	7530.97	7854.59	7092.82	6930.09	5667.56	6471.64	5871.2	6968.06	7233.32	6630.73	7600.38	6375.91	6901.58	7632.24	6329.72	7701.37	7708.9	7723.57	6888.75	7144.33	6955.54	6817.04	6551.26	6845.79	6164.85	6392.65	7290.37	7035.77	7411.69	6896.92	7920.66	7172.07	6916.14	6596.9
93.4	6187.12	7431.61	7635.18	7242.29	6963.17	7561.11	8085.07	8162.32	5927.98	7422.91	5596.62	7486.57	7533.11	6361.76	6550.06	7501.89	7822.33	7081.86	6895.89	5633.77	6437.37	5853.1	6934.79	7203.92	6600.21	7558.72	6338.98	6864.57	7602.11	6287.29	7669.59	7679.76	7694.12	6858.69	7107.25	6885.47	6790.67	6534.77	6815.51	6014.7	6351.29	7259.05	6999.86	7366.38	6862.75	7884.7	7134.24	6887.17	6575.13
93.6	6147.13	7407.72	7600.01	7213.97	6932.06	7520.99	8054.78	8129.8	5896.97	7390.14	5559.48	7446.09	7512.82	6318.46	6523.2	7472.9	7789.14	7071.88	6861.46	5600.32	6402.56	5835.02	6901.59	7174.71	6569.33	7517.72	6301.17	6827.75	7572.45	6245.61	7637.34	7650.44	7664.22	6822.11	7070.15	6808.87	6764.16	6489.94	6783	5845.99	6308.85	7227.46	6963.7	7317.63	6828.11	7848.37	7096.65	6858.41	6535.12
93.8	6106.64	7383.07	7564.45	7184.92	6899.82	7481.2	8024.85	8097.7	5866.08	7357.24	5522.99	7405.87	7492.54	6272.65	6498.88	7442.31	7755.17	7062.73	6826.91	5566.9	6366.37	5817.32	6868.1	7145.51	6538.74	7477.14	6269.18	6790.86	7543.04	6204.06	7604.31	7620.6	7634.34	6782.55	7032.64	6731.94	6737.02	6434.56	6748.39	5683.85	6265.19	7196.53	6927.57	7267.61	6793.34	7811.74	7058.81	6829.22	6486.66
94	6065.74	7357.41	7528.44	7155.63	6866.93	7441.36	7995.08	8066.14	5835.53	7324.37	5486.92	7366.37	7472.7	6225.11	6476.34	7409.57	7720.92	7035.07	6792.46	5533.93	6328.64	5799.87	6834.43	7116.45	6508.26	7436.47	6239.96	6753.57	7513.87	6163.43	7569.95	7591.03	7604.43	6741.71	6995.15	6673.13	6709.83	6376.6	6705.26	5525.05	6220.77	7165.84	6891.69	7216.47	6758.31	7775.45	7021.16	6799.47	6428.87
94.2	6024.15	7330.9	7492.37	7125.58	6833.57	7401.35	7965.15	8034.41	5804.95	7290.94	5450.9	7328.09	7453.07	6191.95	6454.7	7368.53	7690.45	6997.88	6757.58	5501	6289.68	5783.21	6800.3	7087.62	6477.34	7396.08	6211.94	6716.24	7484.82	6123.44	7533.63	7561.91	7574.22	6699.67	6956.95	6625.04	6682.67	6318.01	6643.92	5390.86	6175.49	7135.39	6864.28	7175.47	6723.29	7738.78	6983.28	6767.99	6357.47
94.4	5981.53	7303.96	7456.35	7095.37	6800.09	7361.85	7935.49	8002.14	5775.1	7257.38	5414.35	7291.13	7433.46	6161.71	6430.65	7321.88	7660.26	6955.79	6722.5	5467.7	6249.63	5767.42	6764.82	7057.82	6446.78	7355.85	6186.78	6678.67	7455.83	6084.55	7495.37	7533.06	7543.4	6665.08	6918.18	6584.8	6654.96	6259.96	6565.74	5286.8	6129.6	7104.69	6841.89	7138.73	6688.09	7701.78	6945.74	6734.6	6271.42
94.6	5938.56	7277.33	7421.03	7065.27	6765.59	7323.3	7905.08	7968.92	5745.28	7222.94	5377.24	7256.33	7414.85	6131.91	6397.13	7273.99	7631.28	6911.69	6687.65	5434.13	6208.72	5752.24	6729.98	7028.2	6416.01	7316.68	6157.77	6640.69	7427.52	6044.73	7455.02	7504.31	7513.2	6631.57	6879.05	6548.36	6627.81	6216.47	6446.88	5197.02	6082.81	7074.66	6846.82	7104.95	6652.68	7664.6	6907.6	6698.28	6165.05
94.8	5895.34	7250.59	7386.09	7035.11	6731.48	7284.51	7874.48	7935.42	5715.55	7188.22	5340.06	7222.17	7396.43	6102.37	6362.45	7221.52	7602.45	6861.9	6652.63	5400.7	6167.59	5737.48	6694.72	6998.3	6384.95	7277.42	6129.18	6602.68	7398.98	6005.65	7413.76	7476.11	7482.85	6599.13	6839.69	6514.96	6600.83	6178.06	6320.38	5112.25	6036.02	7044.43	6852.58	7071.36	6617.3	7627.17	6869.44	6661.23	6055.53
95	5852.43	7225.01	7353.01	7006.33	6696.22	7247.72	7843.19	7900.62	5685.5	7152.4	5302.01	7191.45	7379.78	6072.42	6313.09	7176.32	7575.8	6826.6	6618.15	5366.57	6125.91	5723.15	6661.72	6968.99	6353.3	7241.2	6088.9	6564.42	7372.51	5963.92	7370.07	7447.16	7453.7	6563.4	6800.33	6476.45	6575.08	6142.47	6119.6	5026.99	5987.95	7015	6916.38	7041.49	6581.21	7589.25	6830.45	6619.78	5897.07
[truncated: 16 more columns]

## Sheet: Fig 4
	GFP fluorescence (a.u.) of the indicated strain in the absence or presence of alpibectir 0.33 mg/L.
Eto (mg/L)	H37Rv				8F
	Alone		Alpibectir		Alone		Alpibectir
30	2852	2554	2178	2140	2834	2786	2718	2654
10	3182	3094	2100	2218	3032	3102	3036	3010
3	3764	4030	2208	2310	3616	3798	3842	4338
1	5165	4767	2170	2212	4601	3998	4639	4324
0.3	6836	6235	2256	2166	4430	4619	4384	4272
0.1	6670	6621	2336	2268	4424	4703	4214	4356
0.03	6758	7596	2772	3148	4362	4601	4362	4647
0.01	6824	7330	5075	4967	4495	4709	4434	4613
0.003	6736	7550	4869	4507	4460	4601	4382	4563
0.001	6604	7670	4835	4571	4495	4779	4386	4707

## Sheet: Fig 5
	GFP fluorescence (a.u.) of H37Rv in the presence of the indicated alpibectir concentrations (mg/L)
Eto (mg/L)	1		0.3		0.1		0.03		0.01		0.003		0.001		0.0003		0
30	0.116	0.112	0.117	0.112	0.114	0.115	0.11	0.119	0.113	0.121	0.111	0.118	0.117	0.114	0.114	0.117	0.113	0.112
10	0.115	0.125	0.117	0.116	0.118	0.122	0.119	0.123	0.122	0.121	0.121	0.122	0.127	0.124	0.123	0.121	0.126	0.114
3	0.119	0.135	0.117	0.129	0.12	0.13	0.12	0.127	0.127	0.126	0.127	0.125	0.13	0.123	0.128	0.12	0.136	0.115
1	0.122	0.135	0.119	0.128	0.12	0.129	0.121	0.131	0.126	0.127	0.129	0.121	0.127	0.125	0.129	0.12	0.142	0.119
0.3	0.123	0.133	0.121	0.129	0.119	0.127	0.121	0.125	0.125	0.122	0.135	0.127	0.146	0.132	0.143	0.133	0.15	0.136
0.1	0.125	0.13	0.124	0.127	0.119	0.127	0.119	0.125	0.135	0.135	0.168	0.16	0.191	0.167	0.19	0.167	0.194	0.169
0.03	0.129	0.121	0.135	0.125	0.18	0.126	0.188	0.201	0.224	0.228	0.25	0.25	0.269	0.252	0.258	0.245	0.26	0.245
0.01	0.143	0.141	0.18	0.161	0.179	0.176	0.191	0.211	0.231	0.238	0.242	0.242	0.266	0.251	0.26	0.245	0.257	0.248
0.003	0.177	0.177	0.182	0.174	0.183	0.18	0.203	0.194	0.234	0.236	0.246	0.238	0.265	0.242	0.246	0.243	0.249	0.24
0.001	0.18	0.175	0.186	0.175	0.187	0.175	0.209	0.19	0.234	0.222	0.239	0.231	0.259	0.239	0.236	0.239	0.251	0.238
0	0.178	0.172	0.18	0.173	0.183	0.173	0.199	0.186	0.225	0.211	0.241	0.228	0.238	0.235	0.246	0.237	0.238	0.236
	GFP fluorescence (a.u.) of H37Rv ΔadhD in the presence of the indicated alpibectir concentrations (mg/L)
Eto (mg/L)	1		0.3		0.1		0.03		0.01		0.003		0.001		0.0003		0
30	0.11	0.105	0.108	0.105	0.107	0.107	0.105	0.106	0.107	0.111	0.107	0.106	0.113	0.106	0.11	0.105	0.11	0.108
10	0.11	0.105	0.109	0.105	0.107	0.106	0.105	0.106	0.107	0.107	0.108	0.106	0.112	0.105	0.109	0.104	0.108	0.106
3	0.106	0.106	0.109	0.105	0.107	0.107	0.105	0.104	0.107	0.106	0.108	0.104	0.11	0.106	0.112	0.104	0.108	0.106
1	0.109	0.105	0.109	0.105	0.107	0.108	0.109	0.106	0.108	0.107	0.11	0.105	0.114	0.11	0.113	0.109	0.113	0.111
0.3	0.109	0.108	0.108	0.107	0.106	0.108	0.107	0.107	0.111	0.109	0.118	0.117	0.131	0.125	0.131	0.127	0.13	0.128
0.1	0.11	0.108	0.108	0.107	0.107	0.109	0.107	0.107	0.119	0.118	0.157	0.146	0.18	0.168	0.178	0.163	0.177	0.158
0.03	0.109	0.11	0.128	0.108	0.11	0.11	0.126	0.131	0.206	0.2	0.23	0.232	0.231	0.231	0.224	0.223	0.222	0.222
0.01	0.113	0.11	0.134	0.114	0.113	0.115	0.152	0.156	0.231	0.224	0.231	0.231	0.237	0.23	0.231	0.227	0.222	0.226
0.003	0.183	0.153	0.153	0.133	0.151	0.191	0.221	0.222	0.223	0.241	0.22	0.236	0.23	0.238	0.216	0.231	0.217	0.229
0.001	0.229	0.21	0.217	0.212	0.22	0.223	0.221	0.225	0.217	0.241	0.211	0.232	0.226	0.232	0.226	0.227	0.212	0.23
0	0.228	0.213	0.232	0.212	0.213	0.227	0.217	0.22	0.209	0.234	0.205	0.23	0.228	0.233	0.214	0.226	0.207	0.232

## Sheet: Fig 6
	log CFU/mL
	H37Rv
Day	No drug			INH 2.5 mg/L			Alpibectir 0.3 mg/L			Eto 2.5 mg/L			Eto 25 mg/L			Eto 2.5 mg/L + Alpibectir 0.003 mg/L			Eto 2.5 mg/L + Alpibectir 0.03 mg/L			Eto 2.5 mg/L + Alpibectir 0.3 mg/L
0	6.3	6.31	5.88	6.3	6.31	5.88	6.3	6.31	5.88	6.3	6.31	5.88	6.3	6.31	5.88	6.3	6.31	5.88	6.3	6.31	5.88	6.3	6.31	5.88
2	7.08	7.24	6.93	3.13	4.79	3.61	7.05	7.28	7.05	4.21	3.95	4.31	3.63	3.27	3.92	3.73	2.39	3.91	3.83	2.66	4.1	2	2.3	3.91
4	7.72	7.82	7.89	3.36	3.37	3.53	7.63	7.46	7.85	3.1	3.67	2.94	2.9	3.16	2.15	2.65	3.1	2.3	2.6	3.03	2.3	2	2.5	2.48
7	7.67	8.02	8.22	5.05	5.43	5.47	7.94	7.8	8.3	2.5	2	2	2.3	2	2	2	2	2	2	2	2	2	2	2
14	8.37	8.73	8.31	7.91	7.95	8.15	8.08	8.08	8.12	3.51	2.91	3.1	2	2	2	2	2	2	2	2	2	2	2	2
21	8.8	9.21	8.48	8.03	8.47	8.31	8.1	8.16	8.23	7.56	4	2.59	3.38	2	2	2	2	2	2	2	2	2	2	2
	H37Rv ΔadhD
Day	No treatment			INH 2.5 mg/L			Alpibectir 0.3 mg/L			Eto 2.5 mg/L			Eto 25 mg/L			Eto 2.5 mg/L + Alpibectir 0.003 mg/L			Eto 2.5 mg/L + Alpibectir 0.03 mg/L			Eto 2.5 mg/L + Alpibectir 0.3 mg/L
0	5.7	5.95	5.66	5.7	5.95	5.66	5.7	5.95	5.66	5.7	5.95	5.66	5.7	5.95	5.66	5.7	5.95	5.66	5.7	5.95	5.66	5.7	5.95	5.66
2	6.96	6.44	6.95	3.39	2	3.23	6.9	6.25	6.79	6.13	3.62	4.5	3.87	2	3.7	4.29	2	3.66	3.76	2	3.68	3.28	2	3.64
4	7.71	7.49	7.45	2.85	3.18	3.14	7.36	7.44	7.53	4.28	2	3.32	2.87	2	3.29	2.59	2	3.1	2.3	2	3.04	2	2	2.84
7	7.71	7.76	7.62	4.26	4.47	4.75	7.46	7.64	7.8	2.81	2	2.39	2	2	2.3	2	2	2.15	2	2	2.15	2	2	2
14	8.12	7.75	7.88	7.73	7.05	7.27	8.07	7.66	7.64	2	2	4.46	2	2	2	2	2	2	2	2	2	2	2	2
21	8.4	8.12	8.19	7.56	7.76	7.95	8.14	7.83	8.22	7.05	2.77	7.48	2	2	4.74	2	2	2	2	2	2	2	2	2

## Sheet: Fig 7
log CFU/lungs
PT	UT	INH 25 mg/kg	Eto (mg/kg)					Alpibectir (mg/kg)			Alpibectir 0.1 mg/kg + Eto (mg/kg)			Alpibectir 0.5 mg/kg + Eto (mg/kg)			Alpibectir 1.6 mg/kg + Eto (mg/kg)
			5	15	50	100	200	0.1	0.5	1.6	5	15	50	5	15	50	5	15	50
4.72	8.72	5.15	8.5	6.36	4.94	5.24	3.94	8.54	8.09	7.2	5.52	5.02	5.39	5.57	5.09	4.85	5.2	4.15	3.72
5.02	9.09	3.85	8.45	6.73	5.09	5.24	4.42			6.85	6.85		4.72	4.42	4.24	2.54	5.45	1.54	5.69
5.09	8.72	4.24	8.42	5.24	4.54	4.24	3.72	7.24	8.54	6.8	6.24	5.24	4.54		3.72	4.15	4.59	4.59	3.94
5.47	9.09	4.85	6.54	5.24	4.54	4.85	4.5	8.28	8.24	6.24	6.15	5.02	4.54	5.28	3.85	5.52	6.39	4.24	5.5
5.54	9.02	3.54	6.94	5.39	5.09		4.02	8.39	7.72	6.85	6.64	6.45	4.62	4.42	2.54	3.54	5.67	4.28	4.77
5.28	8.54	4.54	7.85	6.36	4.24		4.54	8.59		7.09	6.24	3.24	4.72	5.42	4.15		5.59	3.54	1.54
5.6	9.02
5.69	8.85
5.39	8.94
5.72	9.09
5.42	8.54
	9.09

## Sheet: Table 1
	CFUs on plates containing n bacteria
	1000000	10000000	1000000000
INH 2 mg/L	3
Mox 0.32 mg/L	0	0	40
Eto 2.5 mg/L	0	5
AlpE (Eto (2.5 mg/L) + alpibectir (0.012 mg/L))	0	0	0

## Sheet: Supp Table 3 and Supp Fig 10
	GFP fluorescence (a.u.) of the indicated strains alone or in the presence of alpibectir 0.33 mg/L
Eto (mg/L)	H37Rv				Rv3854::Tn (ethA-)				Rv3083::Tn (mymA-)				CD6R1 (ethA- / mymA-)
	Alone		Alpibectir		Alone		Alpibectir		Alone		Alpibectir		Alone		Alpibectir
30	2852	2554	2178	2140	12189	10947	2894	2982	4981	5401	7022	7066	6730	6796	7394	6504
10	3182	3094	2100	2218	18529	17164	3098	3104	8695	9490	9998	12439	6388	5841	6570	6031
3	3764	4030	2208	2310	19815	19382	3348	3304	13557	14492	18833	21146	6045	5545	6285	5813
1	5165	4767	2170	2212	22084	20831	3484	3328	20446	19743	22908	21018	6031	5373	6237	5679
0.3	6836	6235	2256	2166	22290	22589	3524	3666	20635	22455	19891	19314	5803	5193	6153	5367
0.1	6670	6621	2336	2268	23066	23852	4517	4336	20597	23854	17960	18761	5933	5349	6179	5581
0.03	6758	7596	2772	3148	22415	24141	6362	6764	20438	24477	17936	18667	5925	5767	6093	5389
0.01	6824	7330	5075	4967	22830	24030	7829	12786	20841	25019	17771	18408	5783	5653	5991	5439
0.003	6736	7550	4869	4507	22972	24475	12988	13118	20765	24064	18507	18240	5933	5719	6023	5371
0.001	6604	7670	4835	4571	23341	24568	12117	12487	21262	23980	18745	18795	5817	5907	5879	5531
Pto (mg/L)	H37Rv				Rv3854::Tn (ethA-)				Rv3083::Tn (mymA-)				CD6R1 (ethA- / mymA-)
	Alone		Alpibectir		Alone		Alpibectir		Alone		Alpibectir		Alone		Alpibectir
30	2382	2186	2222	2180	5583	6225	2900	2696	3482	3654	2568	4160	6121	5365	6506	5469
10	2546	2500	2166	2056	8199	9266	2532	3094	4787	5605	4959	6195	6332	6207	7973	6374
3	3080	3014	2284	2198	12547	14111	2586	3352	8021	9440	8579	10837	6279	6111	7879	6289
1	3678	3394	2154	2246	16583	19651	3252	3370	13683	13046	15812	19378	7062	6001	7722	6512
0.3	4533	4326	2354	2156	21815	23313	3732	3634	19759	23830	22832	25923	6360	5875	7568	6438
0.1	7134	5957	2340	2288	25227	25384	3732	4248	19891	21326	19084	19575	6231	6001	7144	6356
0.03	6870	7128	2352	3678	26440	25610	4246	8255	19701	20649	19330	20404	6942	6027	6444	6071
0.01	6654	6934	4635	4603	25364	25155	14317	14440	19687	21785	18841	20533	6039	6027	6059	6135
0.003	6730	7022	4875	4438	23988	26007	13114	12948	19342	21511	20046	20637	6181	6053	6061	5859
0.001	6802	7006	4691	4597	24798	25959	14796	14530	19901	21711	19541	20020	6127	6053	6021	5855

[truncated: 13 more sheets: Supp Table 4, Supp Tables 7A and 7B, Supp Fig 1, Supp Fig 2, Supp Fig 3, Supp Fig 4, Supp Fig 5, Supp Fig 6, Supp Fig 7, Supp Fig 11, Supp Fig 12, Supp Fig 13, Supp Fig 14]
